# Supplementary material for: H‑cluster Intermediates and Catalytic Properties of Clostridium pasteurianum [FeFe]-Hydrogenase III
Source: Biochemistry. 2025 May 13;64(11):2455–66. doi: 10.1021/acs.biochem.5c00066 (PMC12138974; doi:10.1021/acs.biochem.5c00066)
Supplement: Supplementary file 2 [file bi5c00066_si_002.pdb]

ATOM      1  N   MET A   1      -2.116   2.461  13.566  1.00 73.06      A    N  
ATOM      2  CA  MET A   1      -2.534   2.853  14.927  1.00 73.06      A    C  
ATOM      3  C   MET A   1      -1.309   3.001  15.839  1.00 73.06      A    C  
ATOM      4  O   MET A   1      -0.225   2.626  15.423  1.00 73.06      A    O  
ATOM      5  CB  MET A   1      -3.479   1.751  15.380  1.00 73.06      A    C  
ATOM      6  CG  MET A   1      -4.169   1.956  16.720  1.00 73.06      A    C  
ATOM      7  SD  MET A   1      -5.417   0.678  16.979  1.00 73.06      A    S  
ATOM      8  CE  MET A   1      -4.365  -0.774  17.081  1.00 73.06      A    C  
ATOM      9  N   LYS A   2      -1.410   3.557  17.053  1.00 75.94      A    N  
ATOM     10  CA  LYS A   2      -0.328   3.439  18.055  1.00 75.94      A    C  
ATOM     11  C   LYS A   2      -0.492   2.190  18.916  1.00 75.94      A    C  
ATOM     12  O   LYS A   2      -1.617   1.796  19.205  1.00 75.94      A    O  
ATOM     13  CB  LYS A   2      -0.255   4.678  18.953  1.00 75.94      A    C  
ATOM     14  CG  LYS A   2       0.724   5.725  18.418  1.00 75.94      A    C  
ATOM     15  CD  LYS A   2       1.383   6.386  19.620  1.00 75.94      A    C  
ATOM     16  CE  LYS A   2       2.392   7.400  19.139  1.00 75.94      A    C  
ATOM     17  NZ  LYS A   2       3.212   7.843  20.278  1.00 75.94      A    N1+
ATOM     18  N   SER A   3       0.624   1.635  19.391  1.00 77.00      A    N  
ATOM     19  CA  SER A   3       0.634   0.406  20.195  1.00 77.00      A    C  
ATOM     20  C   SER A   3      -0.197   0.491  21.479  1.00 77.00      A    C  
ATOM     21  O   SER A   3      -0.797  -0.505  21.867  1.00 77.00      A    O  
ATOM     22  CB  SER A   3       2.068   0.010  20.552  1.00 77.00      A    C  
ATOM     23  OG  SER A   3       2.723   1.073  21.223  1.00 77.00      A    O  
ATOM     24  N   GLU A   4      -0.291   1.674  22.095  1.00 82.62      A    N  
ATOM     25  CA  GLU A   4      -1.106   1.917  23.297  1.00 82.62      A    C  
ATOM     26  C   GLU A   4      -2.603   1.637  23.087  1.00 82.62      A    C  
ATOM     27  O   GLU A   4      -3.317   1.346  24.042  1.00 82.62      A    O  
ATOM     28  CB  GLU A   4      -0.872   3.358  23.794  1.00 82.62      A    C  
ATOM     29  CG  GLU A   4      -1.505   4.441  22.899  1.00 82.62      A    C  
ATOM     30  CD  GLU A   4      -1.047   5.869  23.245  1.00 82.62      A    C  
ATOM     31  OE1 GLU A   4      -0.905   6.674  22.291  1.00 82.62      A    O  
ATOM     32  OE2 GLU A   4      -0.778   6.152  24.433  1.00 82.62      A    O1-
ATOM     33  N   TYR A   5      -3.075   1.672  21.839  1.00 86.81      A    N  
ATOM     34  CA  TYR A   5      -4.470   1.406  21.505  1.00 86.81      A    C  
ATOM     35  C   TYR A   5      -4.716  -0.006  20.951  1.00 86.81      A    C  
ATOM     36  O   TYR A   5      -5.861  -0.343  20.643  1.00 86.81      A    O  
ATOM     37  CB  TYR A   5      -4.983   2.478  20.550  1.00 86.81      A    C  
ATOM     38  CG  TYR A   5      -4.770   3.921  20.969  1.00 86.81      A    C  
ATOM     39  CD1 TYR A   5      -5.486   4.453  22.058  1.00 86.81      A    C  
ATOM     40  CD2 TYR A   5      -3.863   4.735  20.266  1.00 86.81      A    C  
ATOM     41  CE1 TYR A   5      -5.293   5.794  22.444  1.00 86.81      A    C  
ATOM     42  CE2 TYR A   5      -3.665   6.076  20.652  1.00 86.81      A    C  
ATOM     43  CZ  TYR A   5      -4.385   6.610  21.741  1.00 86.81      A    C  
ATOM     44  OH  TYR A   5      -4.202   7.907  22.101  1.00 86.81      A    O  
ATOM     45  N   ASN A   6      -3.679  -0.849  20.845  1.00 88.94      A    N  
ATOM     46  CA  ASN A   6      -3.809  -2.221  20.339  1.00 88.94      A    C  
ATOM     47  C   ASN A   6      -4.817  -3.039  21.157  1.00 88.94      A    C  
ATOM     48  O   ASN A   6      -5.639  -3.742  20.575  1.00 88.94      A    O  
ATOM     49  CB  ASN A   6      -2.439  -2.924  20.331  1.00 88.94      A    C  
ATOM     50  CG  ASN A   6      -1.503  -2.525  19.202  1.00 88.94      A    C  
ATOM     51  ND2 ASN A   6      -0.250  -2.897  19.287  1.00 88.94      A    N  
ATOM     52  OD1 ASN A   6      -1.856  -1.938  18.197  1.00 88.94      A    O  
ATOM     53  N   ASP A   7      -4.793  -2.929  22.486  1.00 91.38      A    N  
ATOM     54  CA  ASP A   7      -5.672  -3.721  23.354  1.00 91.38      A    C  
ATOM     55  C   ASP A   7      -7.138  -3.299  23.235  1.00 91.38      A    C  
ATOM     56  O   ASP A   7      -8.031  -4.150  23.208  1.00 91.38      A    O  
ATOM     57  CB  ASP A   7      -5.200  -3.617  24.810  1.00 91.38      A    C  
ATOM     58  CG  ASP A   7      -3.836  -4.276  25.046  1.00 91.38      A    C  
ATOM     59  OD1 ASP A   7      -3.427  -5.121  24.211  1.00 91.38      A    O  
ATOM     60  OD2 ASP A   7      -3.206  -3.912  26.060  1.00 91.38      A    O1-
ATOM     61  N   LEU A   8      -7.396  -1.994  23.091  1.00 91.62      A    N  
ATOM     62  CA  LEU A   8      -8.737  -1.480  22.818  1.00 91.62      A    C  
ATOM     63  C   LEU A   8      -9.239  -1.980  21.459  1.00 91.62      A    C  
ATOM     64  O   LEU A   8     -10.370  -2.451  21.362  1.00 91.62      A    O  
ATOM     65  CB  LEU A   8      -8.727   0.058  22.897  1.00 91.62      A    C  
ATOM     66  CG  LEU A   8     -10.080   0.715  22.552  1.00 91.62      A    C  
ATOM     67  CD1 LEU A   8     -11.212   0.257  23.472  1.00 91.62      A    C  
ATOM     68  CD2 LEU A   8      -9.959   2.233  22.669  1.00 91.62      A    C  
ATOM     69  N   PHE A   9      -8.398  -1.921  20.424  1.00 92.75      A    N  
ATOM     70  CA  PHE A   9      -8.753  -2.400  19.091  1.00 92.75      A    C  
ATOM     71  C   PHE A   9      -9.055  -3.904  19.069  1.00 92.75      A    C  
ATOM     72  O   PHE A   9     -10.091  -4.310  18.548  1.00 92.75      A    O  
ATOM     73  CB  PHE A   9      -7.628  -2.041  18.120  1.00 92.75      A    C  
ATOM     74  CG  PHE A   9      -7.870  -2.523  16.704  1.00 92.75      A    C  
ATOM     75  CD1 PHE A   9      -6.977  -3.422  16.092  1.00 92.75      A    C  
ATOM     76  CD2 PHE A   9      -9.015  -2.095  16.010  1.00 92.75      A    C  
ATOM     77  CE1 PHE A   9      -7.228  -3.887  14.788  1.00 92.75      A    C  
ATOM     78  CE2 PHE A   9      -9.274  -2.565  14.713  1.00 92.75      A    C  
ATOM     79  CZ  PHE A   9      -8.377  -3.459  14.102  1.00 92.75      A    C  
ATOM     80  N   LYS A  10      -8.211  -4.730  19.698  1.00 93.56      A    N  
ATOM     81  CA  LYS A  10      -8.461  -6.173  19.848  1.00 93.56      A    C  
ATOM     82  C   LYS A  10      -9.757  -6.443  20.602  1.00 93.56      A    C  
ATOM     83  O   LYS A  10     -10.560  -7.250  20.157  1.00 93.56      A    O  
ATOM     84  CB  LYS A  10      -7.309  -6.829  20.607  1.00 93.56      A    C  
ATOM     85  CG  LYS A  10      -6.026  -6.904  19.777  1.00 93.56      A    C  
ATOM     86  CD  LYS A  10      -4.898  -7.325  20.714  1.00 93.56      A    C  
ATOM     87  CE  LYS A  10      -3.583  -7.326  19.959  1.00 93.56      A    C  
ATOM     88  NZ  LYS A  10      -2.480  -7.715  20.855  1.00 93.56      A    N1+
ATOM     89  N   SER A  11      -9.992  -5.727  21.702  1.00 93.50      A    N  
ATOM     90  CA  SER A  11     -11.217  -5.878  22.494  1.00 93.50      A    C  
ATOM     91  C   SER A  11     -12.473  -5.512  21.695  1.00 93.50      A    C  
ATOM     92  O   SER A  11     -13.493  -6.182  21.828  1.00 93.50      A    O  
ATOM     93  CB  SER A  11     -11.158  -5.025  23.760  1.00 93.50      A    C  
ATOM     94  OG  SER A  11     -10.047  -5.364  24.565  1.00 93.50      A    O  
ATOM     95  N   LEU A  12     -12.397  -4.494  20.828  1.00 93.19      A    N  
ATOM     96  CA  LEU A  12     -13.484  -4.135  19.910  1.00 93.19      A    C  
ATOM     97  C   LEU A  12     -13.764  -5.242  18.888  1.00 93.19      A    C  
ATOM     98  O   LEU A  12     -14.930  -5.545  18.640  1.00 93.19      A    O  
ATOM     99  CB  LEU A  12     -13.145  -2.825  19.172  1.00 93.19      A    C  
ATOM    100  CG  LEU A  12     -13.341  -1.554  20.009  1.00 93.19      A    C  
ATOM    101  CD1 LEU A  12     -12.650  -0.380  19.320  1.00 93.19      A    C  
ATOM    102  CD2 LEU A  12     -14.822  -1.196  20.161  1.00 93.19      A    C  
ATOM    103  N   ILE A  13     -12.723  -5.850  18.310  1.00 92.88      A    N  
ATOM    104  CA  ILE A  13     -12.877  -6.981  17.382  1.00 92.88      A    C  
ATOM    105  C   ILE A  13     -13.511  -8.170  18.103  1.00 92.88      A    C  
ATOM    106  O   ILE A  13     -14.516  -8.706  17.641  1.00 92.88      A    O  
ATOM    107  CB  ILE A  13     -11.526  -7.382  16.749  1.00 92.88      A    C  
ATOM    108  CG1 ILE A  13     -10.994  -6.251  15.851  1.00 92.88      A    C  
ATOM    109  CG2 ILE A  13     -11.719  -8.669  15.916  1.00 92.88      A    C  
ATOM    110  CD1 ILE A  13      -9.536  -6.455  15.420  1.00 92.88      A    C  
ATOM    111  N   ASP A  14     -12.964  -8.548  19.254  1.00 93.12      A    N  
ATOM    112  CA  ASP A  14     -13.475  -9.625  20.097  1.00 93.12      A    C  
ATOM    113  C   ASP A  14     -14.961  -9.439  20.417  1.00 93.12      A    C  
ATOM    114  O   ASP A  14     -15.758 -10.358  20.225  1.00 93.12      A    O  
ATOM    115  CB  ASP A  14     -12.682  -9.639  21.411  1.00 93.12      A    C  
ATOM    116  CG  ASP A  14     -11.557 -10.660  21.420  1.00 93.12      A    C  
ATOM    117  OD1 ASP A  14     -10.809 -10.747  20.430  1.00 93.12      A    O  
ATOM    118  OD2 ASP A  14     -11.521 -11.400  22.431  1.00 93.12      A    O1-
ATOM    119  N   ALA A  15     -15.339  -8.243  20.878  1.00 92.94      A    N  
ATOM    120  CA  ALA A  15     -16.720  -7.906  21.195  1.00 92.94      A    C  
ATOM    121  C   ALA A  15     -17.614  -7.970  19.949  1.00 92.94      A    C  
ATOM    122  O   ALA A  15     -18.733  -8.471  20.012  1.00 92.94      A    O  
ATOM    123  CB  ALA A  15     -16.740  -6.517  21.839  1.00 92.94      A    C  
ATOM    124  N   TYR A  16     -17.113  -7.527  18.794  1.00 91.62      A    N  
ATOM    125  CA  TYR A  16     -17.836  -7.603  17.528  1.00 91.62      A    C  
ATOM    126  C   TYR A  16     -18.089  -9.048  17.063  1.00 91.62      A    C  
ATOM    127  O   TYR A  16     -19.180  -9.356  16.585  1.00 91.62      A    O  
ATOM    128  CB  TYR A  16     -17.072  -6.790  16.478  1.00 91.62      A    C  
ATOM    129  CG  TYR A  16     -17.727  -6.841  15.122  1.00 91.62      A    C  
ATOM    130  CD1 TYR A  16     -17.271  -7.771  14.169  1.00 91.62      A    C  
ATOM    131  CD2 TYR A  16     -18.829  -6.011  14.847  1.00 91.62      A    C  
ATOM    132  CE1 TYR A  16     -17.917  -7.876  12.930  1.00 91.62      A    C  
ATOM    133  CE2 TYR A  16     -19.485  -6.119  13.608  1.00 91.62      A    C  
ATOM    134  CZ  TYR A  16     -19.019  -7.048  12.655  1.00 91.62      A    C  
ATOM    135  OH  TYR A  16     -19.651  -7.183  11.474  1.00 91.62      A    O  
ATOM    136  N   TYR A  17     -17.118  -9.954  17.209  1.00 88.25      A    N  
ATOM    137  CA  TYR A  17     -17.282 -11.365  16.829  1.00 88.25      A    C  
ATOM    138  C   TYR A  17     -18.085 -12.188  17.848  1.00 88.25      A    C  
ATOM    139  O   TYR A  17     -18.636 -13.223  17.478  1.00 88.25      A    O  
ATOM    140  CB  TYR A  17     -15.913 -12.002  16.548  1.00 88.25      A    C  
ATOM    141  CG  TYR A  17     -15.413 -11.770  15.133  1.00 88.25      A    C  
ATOM    142  CD1 TYR A  17     -15.613 -12.750  14.141  1.00 88.25      A    C  
ATOM    143  CD2 TYR A  17     -14.751 -10.574  14.804  1.00 88.25      A    C  
ATOM    144  CE1 TYR A  17     -15.137 -12.537  12.831  1.00 88.25      A    C  
ATOM    145  CE2 TYR A  17     -14.286 -10.350  13.495  1.00 88.25      A    C  
ATOM    146  CZ  TYR A  17     -14.468 -11.339  12.509  1.00 88.25      A    C  
ATOM    147  OH  TYR A  17     -14.021 -11.129  11.245  1.00 88.25      A    O  
ATOM    148  N   LYS A  18     -18.171 -11.737  19.106  1.00 91.38      A    N  
ATOM    149  CA  LYS A  18     -18.965 -12.364  20.180  1.00 91.38      A    C  
ATOM    150  C   LYS A  18     -20.390 -11.802  20.303  1.00 91.38      A    C  
ATOM    151  O   LYS A  18     -21.085 -12.160  21.247  1.00 91.38      A    O  
ATOM    152  CB  LYS A  18     -18.195 -12.255  21.512  1.00 91.38      A    C  
ATOM    153  CG  LYS A  18     -16.922 -13.118  21.531  1.00 91.38      A    C  
ATOM    154  CD  LYS A  18     -16.023 -12.766  22.726  1.00 91.38      A    C  
ATOM    155  CE  LYS A  18     -14.735 -13.600  22.663  1.00 91.38      A    C  
ATOM    156  NZ  LYS A  18     -13.613 -12.993  23.431  1.00 91.38      A    N1+
ATOM    157  N   ASP A  19     -20.803 -10.924  19.385  1.00 90.31      A    N  
ATOM    158  CA  ASP A  19     -22.077 -10.188  19.426  1.00 90.31      A    C  
ATOM    159  C   ASP A  19     -22.282  -9.354  20.719  1.00 90.31      A    C  
ATOM    160  O   ASP A  19     -23.408  -9.051  21.106  1.00 90.31      A    O  
ATOM    161  CB  ASP A  19     -23.261 -11.115  19.069  1.00 90.31      A    C  
ATOM    162  CG  ASP A  19     -23.184 -11.695  17.649  1.00 90.31      A    C  
ATOM    163  OD1 ASP A  19     -23.003 -10.901  16.694  1.00 90.31      A    O  
ATOM    164  OD2 ASP A  19     -23.367 -12.925  17.501  1.00 90.31      A    O1-
ATOM    165  N   ASP A  20     -21.184  -8.926  21.357  1.00 93.38      A    N  
ATOM    166  CA  ASP A  20     -21.126  -8.155  22.617  1.00 93.38      A    C  
ATOM    167  C   ASP A  20     -20.685  -6.685  22.404  1.00 93.38      A    C  
ATOM    168  O   ASP A  20     -20.271  -5.961  23.311  1.00 93.38      A    O  
ATOM    169  CB  ASP A  20     -20.214  -8.899  23.611  1.00 93.38      A    C  
ATOM    170  CG  ASP A  20     -20.326  -8.362  25.041  1.00 93.38      A    C  
ATOM    171  OD1 ASP A  20     -21.419  -7.866  25.370  1.00 93.38      A    O  
ATOM    172  OD2 ASP A  20     -19.325  -8.474  25.792  1.00 93.38      A    O1-
ATOM    173  N   PHE A  21     -20.720  -6.221  21.152  1.00 91.25      A    N  
ATOM    174  CA  PHE A  21     -20.164  -4.928  20.741  1.00 91.25      A    C  
ATOM    175  C   PHE A  21     -20.784  -3.735  21.487  1.00 91.25      A    C  
ATOM    176  O   PHE A  21     -20.074  -2.844  21.961  1.00 91.25      A    O  
ATOM    177  CB  PHE A  21     -20.361  -4.796  19.228  1.00 91.25      A    C  
ATOM    178  CG  PHE A  21     -19.623  -3.631  18.609  1.00 91.25      A    C  
ATOM    179  CD1 PHE A  21     -20.330  -2.498  18.163  1.00 91.25      A    C  
ATOM    180  CD2 PHE A  21     -18.224  -3.691  18.464  1.00 91.25      A    C  
ATOM    181  CE1 PHE A  21     -19.640  -1.442  17.542  1.00 91.25      A    C  
ATOM    182  CE2 PHE A  21     -17.535  -2.634  17.847  1.00 91.25      A    C  
ATOM    183  CZ  PHE A  21     -18.246  -1.517  17.377  1.00 91.25      A    C  
ATOM    184  N   ASP A  22     -22.110  -3.730  21.624  1.00 92.06      A    N  
ATOM    185  CA  ASP A  22     -22.846  -2.641  22.267  1.00 92.06      A    C  
ATOM    186  C   ASP A  22     -22.534  -2.566  23.768  1.00 92.06      A    C  
ATOM    187  O   ASP A  22     -22.305  -1.474  24.297  1.00 92.06      A    O  
ATOM    188  CB  ASP A  22     -24.361  -2.830  22.075  1.00 92.06      A    C  
ATOM    189  CG  ASP A  22     -24.885  -2.680  20.640  1.00 92.06      A    C  
ATOM    190  OD1 ASP A  22     -24.122  -2.695  19.651  1.00 92.06      A    O  
ATOM    191  OD2 ASP A  22     -26.120  -2.566  20.465  1.00 92.06      A    O1-
ATOM    192  N   GLU A  23     -22.508  -3.709  24.466  1.00 92.81      A    N  
ATOM    193  CA  GLU A  23     -22.244  -3.733  25.907  1.00 92.81      A    C  
ATOM    194  C   GLU A  23     -20.791  -3.369  26.203  1.00 92.81      A    C  
ATOM    195  O   GLU A  23     -20.536  -2.613  27.145  1.00 92.81      A    O  
ATOM    196  CB  GLU A  23     -22.563  -5.077  26.572  1.00 92.81      A    C  
ATOM    197  CG  GLU A  23     -23.937  -5.668  26.222  1.00 92.81      A    C  
ATOM    198  CD  GLU A  23     -24.376  -6.820  27.150  1.00 92.81      A    C  
ATOM    199  OE1 GLU A  23     -25.605  -7.074  27.172  1.00 92.81      A    O  
ATOM    200  OE2 GLU A  23     -23.562  -7.320  27.958  1.00 92.81      A    O1-
ATOM    201  N   PHE A  24     -19.850  -3.816  25.365  1.00 93.75      A    N  
ATOM    202  CA  PHE A  24     -18.447  -3.431  25.468  1.00 93.75      A    C  
ATOM    203  C   PHE A  24     -18.272  -1.908  25.404  1.00 93.75      A    C  
ATOM    204  O   PHE A  24     -17.692  -1.312  26.317  1.00 93.75      A    O  
ATOM    205  CB  PHE A  24     -17.635  -4.125  24.369  1.00 93.75      A    C  
ATOM    206  CG  PHE A  24     -16.192  -3.665  24.358  1.00 93.75      A    C  
ATOM    207  CD1 PHE A  24     -15.774  -2.659  23.467  1.00 93.75      A    C  
ATOM    208  CD2 PHE A  24     -15.292  -4.174  25.310  1.00 93.75      A    C  
ATOM    209  CE1 PHE A  24     -14.465  -2.154  23.541  1.00 93.75      A    C  
ATOM    210  CE2 PHE A  24     -13.981  -3.674  25.378  1.00 93.75      A    C  
ATOM    211  CZ  PHE A  24     -13.568  -2.663  24.494  1.00 93.75      A    C  
ATOM    212  N   ILE A  25     -18.824  -1.253  24.376  1.00 92.62      A    N  
ATOM    213  CA  ILE A  25     -18.725   0.208  24.222  1.00 92.62      A    C  
ATOM    214  C   ILE A  25     -19.446   0.914  25.369  1.00 92.62      A    C  
ATOM    215  O   ILE A  25     -18.928   1.876  25.943  1.00 92.62      A    O  
ATOM    216  CB  ILE A  25     -19.269   0.655  22.850  1.00 92.62      A    C  
ATOM    217  CG1 ILE A  25     -18.365   0.072  21.745  1.00 92.62      A    C  
ATOM    218  CG2 ILE A  25     -19.323   2.196  22.758  1.00 92.62      A    C  
ATOM    219  CD1 ILE A  25     -18.861   0.362  20.333  1.00 92.62      A    C  
ATOM    220  N   LYS A  26     -20.623   0.415  25.762  1.00 92.88      A    N  
ATOM    221  CA  LYS A  26     -21.382   0.956  26.890  1.00 92.88      A    C  
ATOM    222  C   LYS A  26     -20.578   0.894  28.183  1.00 92.88      A    C  
ATOM    223  O   LYS A  26     -20.579   1.872  28.934  1.00 92.88      A    O  
ATOM    224  CB  LYS A  26     -22.705   0.192  27.007  1.00 92.88      A    C  
ATOM    225  CG  LYS A  26     -23.666   0.856  27.996  1.00 92.88      A    C  
ATOM    226  CD  LYS A  26     -25.026   0.161  27.956  1.00 92.88      A    C  
ATOM    227  CE  LYS A  26     -26.016   0.913  28.849  1.00 92.88      A    C  
ATOM    228  NZ  LYS A  26     -27.411   0.601  28.462  1.00 92.88      A    N1+
ATOM    229  N   LYS A  27     -19.887  -0.214  28.450  1.00 92.19      A    N  
ATOM    230  CA  LYS A  27     -19.011  -0.391  29.613  1.00 92.19      A    C  
ATOM    231  C   LYS A  27     -17.818   0.559  29.545  1.00 92.19      A    C  
ATOM    232  O   LYS A  27     -17.582   1.272  30.517  1.00 92.19      A    O  
ATOM    233  CB  LYS A  27     -18.585  -1.863  29.689  1.00 92.19      A    C  
ATOM    234  CG  LYS A  27     -17.742  -2.173  30.932  1.00 92.19      A    C  
ATOM    235  CD  LYS A  27     -17.366  -3.657  30.933  1.00 92.19      A    C  
ATOM    236  CE  LYS A  27     -16.477  -3.991  32.132  1.00 92.19      A    C  
ATOM    237  NZ  LYS A  27     -16.064  -5.415  32.086  1.00 92.19      A    N1+
ATOM    238  N   ALA A  28     -17.144   0.639  28.399  1.00 90.94      A    N  
ATOM    239  CA  ALA A  28     -15.998   1.523  28.194  1.00 90.94      A    C  
ATOM    240  C   ALA A  28     -16.357   3.006  28.426  1.00 90.94      A    C  
ATOM    241  O   ALA A  28     -15.671   3.704  29.164  1.00 90.94      A    O  
ATOM    242  CB  ALA A  28     -15.449   1.268  26.784  1.00 90.94      A    C  
ATOM    243  N   LEU A  29     -17.493   3.472  27.896  1.00 90.88      A    N  
ATOM    244  CA  LEU A  29     -17.990   4.846  28.086  1.00 90.88      A    C  
ATOM    245  C   LEU A  29     -18.648   5.096  29.458  1.00 90.88      A    C  
ATOM    246  O   LEU A  29     -19.059   6.223  29.760  1.00 90.88      A    O  
ATOM    247  CB  LEU A  29     -18.986   5.172  26.956  1.00 90.88      A    C  
ATOM    248  CG  LEU A  29     -18.372   5.251  25.547  1.00 90.88      A    C  
ATOM    249  CD1 LEU A  29     -19.495   5.404  24.523  1.00 90.88      A    C  
ATOM    250  CD2 LEU A  29     -17.434   6.450  25.392  1.00 90.88      A    C  
ATOM    251  N   SER A  30     -18.829   4.056  30.278  1.00 89.56      A    N  
ATOM    252  CA  SER A  30     -19.350   4.186  31.648  1.00 89.56      A    C  
ATOM    253  C   SER A  30     -18.264   4.472  32.675  1.00 89.56      A    C  
ATOM    254  O   SER A  30     -18.601   4.918  33.770  1.00 89.56      A    O  
ATOM    255  CB  SER A  30     -20.112   2.935  32.083  1.00 89.56      A    C  
ATOM    256  OG  SER A  30     -21.249   2.761  31.261  1.00 89.56      A    O  
ATOM    257  N   ASP A  31     -16.999   4.239  32.334  1.00 88.12      A    N  
ATOM    258  CA  ASP A  31     -15.878   4.568  33.202  1.00 88.12      A    C  
ATOM    259  C   ASP A  31     -15.816   6.093  33.420  1.00 88.12      A    C  
ATOM    260  O   ASP A  31     -15.856   6.885  32.479  1.00 88.12      A    O  
ATOM    261  CB  ASP A  31     -14.597   3.971  32.601  1.00 88.12      A    C  
ATOM    262  CG  ASP A  31     -13.432   3.978  33.589  1.00 88.12      A    C  
ATOM    263  OD1 ASP A  31     -13.399   4.881  34.461  1.00 88.12      A    O  
ATOM    264  OD2 ASP A  31     -12.588   3.068  33.498  1.00 88.12      A    O1-
ATOM    265  N   SER A  32     -15.792   6.529  34.679  1.00 80.81      A    N  
ATOM    266  CA  SER A  32     -15.717   7.951  35.032  1.00 80.81      A    C  
ATOM    267  C   SER A  32     -14.311   8.534  34.894  1.00 80.81      A    C  
ATOM    268  O   SER A  32     -14.153   9.749  34.967  1.00 80.81      A    O  
ATOM    269  CB  SER A  32     -16.235   8.167  36.455  1.00 80.81      A    C  
ATOM    270  OG  SER A  32     -15.563   7.336  37.384  1.00 80.81      A    O  
ATOM    271  N   THR A  33     -13.294   7.683  34.748  1.00 85.12      A    N  
ATOM    272  CA  THR A  33     -11.884   8.083  34.659  1.00 85.12      A    C  
ATOM    273  C   THR A  33     -11.444   8.414  33.232  1.00 85.12      A    C  
ATOM    274  O   THR A  33     -10.410   9.055  33.052  1.00 85.12      A    O  
ATOM    275  CB  THR A  33     -10.961   7.013  35.262  1.00 85.12      A    C  
ATOM    276  CG2 THR A  33     -11.345   6.638  36.695  1.00 85.12      A    C  
ATOM    277  OG1 THR A  33     -10.940   5.839  34.490  1.00 85.12      A    O  
ATOM    278  N   VAL A  34     -12.233   8.033  32.220  1.00 86.06      A    N  
ATOM    279  CA  VAL A  34     -11.906   8.253  30.805  1.00 86.06      A    C  
ATOM    280  C   VAL A  34     -12.523   9.542  30.265  1.00 86.06      A    C  
ATOM    281  O   VAL A  34     -13.658   9.907  30.584  1.00 86.06      A    O  
ATOM    282  CB  VAL A  34     -12.263   7.045  29.914  1.00 86.06      A    C  
ATOM    283  CG1 VAL A  34     -11.554   5.774  30.395  1.00 86.06      A    C  
ATOM    284  CG2 VAL A  34     -13.766   6.770  29.829  1.00 86.06      A    C  
ATOM    285  N   ASN A  35     -11.799  10.213  29.369  1.00 89.38      A    N  
ATOM    286  CA  ASN A  35     -12.374  11.279  28.559  1.00 89.38      A    C  
ATOM    287  C   ASN A  35     -13.273  10.656  27.478  1.00 89.38      A    C  
ATOM    288  O   ASN A  35     -12.796   9.998  26.554  1.00 89.38      A    O  
ATOM    289  CB  ASN A  35     -11.251  12.165  27.996  1.00 89.38      A    C  
ATOM    290  CG  ASN A  35     -11.791  13.343  27.202  1.00 89.38      A    C  
ATOM    291  ND2 ASN A  35     -11.068  14.432  27.149  1.00 89.38      A    N  
ATOM    292  OD1 ASN A  35     -12.877  13.312  26.643  1.00 89.38      A    O  
ATOM    293  N   LYS A  36     -14.589  10.855  27.602  1.00 90.50      A    N  
ATOM    294  CA  LYS A  36     -15.587  10.237  26.716  1.00 90.50      A    C  
ATOM    295  C   LYS A  36     -15.505  10.733  25.281  1.00 90.50      A    C  
ATOM    296  O   LYS A  36     -15.758   9.950  24.371  1.00 90.50      A    O  
ATOM    297  CB  LYS A  36     -17.001  10.483  27.250  1.00 90.50      A    C  
ATOM    298  CG  LYS A  36     -17.201   9.800  28.604  1.00 90.50      A    C  
ATOM    299  CD  LYS A  36     -18.608  10.074  29.126  1.00 90.50      A    C  
ATOM    300  CE  LYS A  36     -18.720   9.476  30.525  1.00 90.50      A    C  
ATOM    301  NZ  LYS A  36     -19.985   9.882  31.171  1.00 90.50      A    N1+
ATOM    302  N   GLU A  37     -15.170  12.002  25.075  1.00 89.50      A    N  
ATOM    303  CA  GLU A  37     -15.041  12.572  23.734  1.00 89.50      A    C  
ATOM    304  C   GLU A  37     -13.842  11.957  23.012  1.00 89.50      A    C  
ATOM    305  O   GLU A  37     -13.978  11.427  21.912  1.00 89.50      A    O  
ATOM    306  CB  GLU A  37     -14.940  14.097  23.855  1.00 89.50      A    C  
ATOM    307  CG  GLU A  37     -14.950  14.788  22.486  1.00 89.50      A    C  
ATOM    308  CD  GLU A  37     -15.005  16.321  22.586  1.00 89.50      A    C  
ATOM    309  OE1 GLU A  37     -15.140  16.945  21.509  1.00 89.50      A    O  
ATOM    310  OE2 GLU A  37     -14.950  16.851  23.719  1.00 89.50      A    O1-
ATOM    311  N   GLU A  38     -12.698  11.911  23.691  1.00 89.19      A    N  
ATOM    312  CA  GLU A  38     -11.482  11.281  23.183  1.00 89.19      A    C  
ATOM    313  C   GLU A  38     -11.679   9.784  22.902  1.00 89.19      A    C  
ATOM    314  O   GLU A  38     -11.384   9.316  21.802  1.00 89.19      A    O  
ATOM    315  CB  GLU A  38     -10.382  11.519  24.216  1.00 89.19      A    C  
ATOM    316  CG  GLU A  38      -9.035  10.943  23.783  1.00 89.19      A    C  
ATOM    317  CD  GLU A  38      -7.940  11.211  24.819  1.00 89.19      A    C  
ATOM    318  OE1 GLU A  38      -6.893  10.538  24.726  1.00 89.19      A    O  
ATOM    319  OE2 GLU A  38      -8.102  12.100  25.685  1.00 89.19      A    O1-
ATOM    320  N   LEU A  39     -12.238   9.035  23.859  1.00 91.25      A    N  
ATOM    321  CA  LEU A  39     -12.494   7.605  23.693  1.00 91.25      A    C  
ATOM    322  C   LEU A  39     -13.461   7.332  22.533  1.00 91.25      A    C  
ATOM    323  O   LEU A  39     -13.243   6.407  21.755  1.00 91.25      A    O  
ATOM    324  CB  LEU A  39     -13.008   7.031  25.025  1.00 91.25      A    C  
ATOM    325  CG  LEU A  39     -13.309   5.522  24.983  1.00 91.25      A    C  
ATOM    326  CD1 LEU A  39     -12.099   4.677  24.575  1.00 91.25      A    C  
ATOM    327  CD2 LEU A  39     -13.758   5.050  26.364  1.00 91.25      A    C  
ATOM    328  N   SER A  40     -14.497   8.155  22.372  1.00 91.69      A    N  
ATOM    329  CA  SER A  40     -15.438   8.033  21.252  1.00 91.69      A    C  
ATOM    330  C   SER A  40     -14.785   8.356  19.909  1.00 91.69      A    C  
ATOM    331  O   SER A  40     -15.066   7.685  18.917  1.00 91.69      A    O  
ATOM    332  CB  SER A  40     -16.630   8.957  21.456  1.00 91.69      A    C  
ATOM    333  OG  SER A  40     -17.281   8.630  22.663  1.00 91.69      A    O  
ATOM    334  N   ASN A  41     -13.876   9.332  19.849  1.00 90.62      A    N  
ATOM    335  CA  ASN A  41     -13.107   9.611  18.633  1.00 90.62      A    C  
ATOM    336  C   ASN A  41     -12.219   8.416  18.259  1.00 90.62      A    C  
ATOM    337  O   ASN A  41     -12.170   8.024  17.091  1.00 90.62      A    O  
ATOM    338  CB  ASN A  41     -12.270  10.887  18.831  1.00 90.62      A    C  
ATOM    339  CG  ASN A  41     -13.104  12.154  18.902  1.00 90.62      A    C  
ATOM    340  ND2 ASN A  41     -12.536  13.218  19.421  1.00 90.62      A    N  
ATOM    341  OD1 ASN A  41     -14.240  12.218  18.461  1.00 90.62      A    O  
ATOM    342  N   ILE A  42     -11.572   7.795  19.251  1.00 91.06      A    N  
ATOM    343  CA  ILE A  42     -10.748   6.595  19.063  1.00 91.06      A    C  
ATOM    344  C   ILE A  42     -11.601   5.419  18.566  1.00 91.06      A    C  
ATOM    345  O   ILE A  42     -11.284   4.833  17.532  1.00 91.06      A    O  
ATOM    346  CB  ILE A  42      -9.993   6.252  20.367  1.00 91.06      A    C  
ATOM    347  CG1 ILE A  42      -8.959   7.340  20.725  1.00 91.06      A    C  
ATOM    348  CG2 ILE A  42      -9.254   4.914  20.210  1.00 91.06      A    C  
ATOM    349  CD1 ILE A  42      -8.521   7.301  22.194  1.00 91.06      A    C  
ATOM    350  N   ILE A  43     -12.709   5.102  19.248  1.00 92.81      A    N  
ATOM    351  CA  ILE A  43     -13.612   4.003  18.863  1.00 92.81      A    C  
ATOM    352  C   ILE A  43     -14.157   4.225  17.447  1.00 92.81      A    C  
ATOM    353  O   ILE A  43     -14.122   3.307  16.630  1.00 92.81      A    O  
ATOM    354  CB  ILE A  43     -14.752   3.838  19.899  1.00 92.81      A    C  
ATOM    355  CG1 ILE A  43     -14.191   3.294  21.235  1.00 92.81      A    C  
ATOM    356  CG2 ILE A  43     -15.857   2.893  19.382  1.00 92.81      A    C  
ATOM    357  CD1 ILE A  43     -15.191   3.349  22.398  1.00 92.81      A    C  
ATOM    358  N   SER A  44     -14.603   5.443  17.124  1.00 91.56      A    N  
ATOM    359  CA  SER A  44     -15.101   5.781  15.782  1.00 91.56      A    C  
ATOM    360  C   SER A  44     -14.023   5.575  14.716  1.00 91.56      A    C  
ATOM    361  O   SER A  44     -14.295   4.965  13.683  1.00 91.56      A    O  
ATOM    362  CB  SER A  44     -15.583   7.233  15.713  1.00 91.56      A    C  
ATOM    363  OG  SER A  44     -16.530   7.497  16.724  1.00 91.56      A    O  
ATOM    364  N   SER A  45     -12.790   6.014  14.996  1.00 90.31      A    N  
ATOM    365  CA  SER A  45     -11.630   5.824  14.120  1.00 90.31      A    C  
ATOM    366  C   SER A  45     -11.323   4.341  13.879  1.00 90.31      A    C  
ATOM    367  O   SER A  45     -11.043   3.946  12.747  1.00 90.31      A    O  
ATOM    368  CB  SER A  45     -10.417   6.530  14.739  1.00 90.31      A    C  
ATOM    369  OG  SER A  45      -9.310   6.479  13.867  1.00 90.31      A    O  
ATOM    370  N   PHE A  46     -11.444   3.494  14.908  1.00 90.75      A    N  
ATOM    371  CA  PHE A  46     -11.240   2.040  14.799  1.00 90.75      A    C  
ATOM    372  C   PHE A  46     -12.372   1.294  14.100  1.00 90.75      A    C  
ATOM    373  O   PHE A  46     -12.181   0.179  13.615  1.00 90.75      A    O  
ATOM    374  CB  PHE A  46     -10.986   1.449  16.189  1.00 90.75      A    C  
ATOM    375  CG  PHE A  46      -9.700   1.894  16.856  1.00 90.75      A    C  
ATOM    376  CD1 PHE A  46      -8.700   2.583  16.138  1.00 90.75      A    C  
ATOM    377  CD2 PHE A  46      -9.511   1.627  18.224  1.00 90.75      A    C  
ATOM    378  CE1 PHE A  46      -7.568   3.068  16.793  1.00 90.75      A    C  
ATOM    379  CE2 PHE A  46      -8.352   2.078  18.875  1.00 90.75      A    C  
ATOM    380  CZ  PHE A  46      -7.406   2.835  18.163  1.00 90.75      A    C  
ATOM    381  N   CYS A  47     -13.540   1.921  14.027  1.00 90.44      A    N  
ATOM    382  CA  CYS A  47     -14.679   1.436  13.264  1.00 90.44      A    C  
ATOM    383  C   CYS A  47     -14.722   2.008  11.837  1.00 90.44      A    C  
ATOM    384  O   CYS A  47     -15.684   1.752  11.117  1.00 90.44      A    O  
ATOM    385  CB  CYS A  47     -15.952   1.749  14.051  1.00 90.44      A    C  
ATOM    386  SG  CYS A  47     -15.912   0.906  15.658  1.00 90.44      A    S  
ATOM    387  N   GLY A  48     -13.716   2.789  11.428  1.00 88.31      A    N  
ATOM    388  CA  GLY A  48     -13.618   3.370  10.088  1.00 88.31      A    C  
ATOM    389  C   GLY A  48     -14.589   4.524   9.835  1.00 88.31      A    C  
ATOM    390  O   GLY A  48     -14.844   4.864   8.686  1.00 88.31      A    O  
ATOM    391  N   VAL A  49     -15.154   5.132  10.881  1.00 89.62      A    N  
ATOM    392  CA  VAL A  49     -16.163   6.196  10.761  1.00 89.62      A    C  
ATOM    393  C   VAL A  49     -15.712   7.483  11.457  1.00 89.62      A    C  
ATOM    394  O   VAL A  49     -14.636   7.562  12.051  1.00 89.62      A    O  
ATOM    395  CB  VAL A  49     -17.555   5.710  11.215  1.00 89.62      A    C  
ATOM    396  CG1 VAL A  49     -18.036   4.510  10.388  1.00 89.62      A    C  
ATOM    397  CG2 VAL A  49     -17.619   5.344  12.697  1.00 89.62      A    C  
ATOM    398  N   GLU A  50     -16.492   8.555  11.330  1.00 87.31      A    N  
ATOM    399  CA  GLU A  50     -16.257   9.817  12.039  1.00 87.31      A    C  
ATOM    400  C   GLU A  50     -17.529  10.246  12.748  1.00 87.31      A    C  
ATOM    401  O   GLU A  50     -18.519  10.579  12.101  1.00 87.31      A    O  
ATOM    402  CB  GLU A  50     -15.788  10.911  11.071  1.00 87.31      A    C  
ATOM    403  CG  GLU A  50     -14.989  12.005  11.807  1.00 87.31      A    C  
ATOM    404  CD  GLU A  50     -14.110  12.824  10.851  1.00 87.31      A    C  
ATOM    405  OE1 GLU A  50     -13.966  14.051  11.059  1.00 87.31      A    O  
ATOM    406  OE2 GLU A  50     -13.527  12.181   9.942  1.00 87.31      A    O1-
ATOM    407  N   LEU A  51     -17.507  10.217  14.077  1.00 88.62      A    N  
ATOM    408  CA  LEU A  51     -18.647  10.587  14.900  1.00 88.62      A    C  
ATOM    409  C   LEU A  51     -18.171  11.402  16.089  1.00 88.62      A    C  
ATOM    410  O   LEU A  51     -17.135  11.109  16.683  1.00 88.62      A    O  
ATOM    411  CB  LEU A  51     -19.399   9.333  15.365  1.00 88.62      A    C  
ATOM    412  CG  LEU A  51     -20.094   8.566  14.230  1.00 88.62      A    C  
ATOM    413  CD1 LEU A  51     -20.650   7.274  14.794  1.00 88.62      A    C  
ATOM    414  CD2 LEU A  51     -21.263   9.342  13.619  1.00 88.62      A    C  
ATOM    415  N   LYS A  52     -18.960  12.415  16.438  1.00 87.62      A    N  
ATOM    416  CA  LYS A  52     -18.769  13.184  17.664  1.00 87.62      A    C  
ATOM    417  C   LYS A  52     -19.546  12.525  18.790  1.00 87.62      A    C  
ATOM    418  O   LYS A  52     -20.660  12.047  18.581  1.00 87.62      A    O  
ATOM    419  CB  LYS A  52     -19.197  14.641  17.471  1.00 87.62      A    C  
ATOM    420  CG  LYS A  52     -18.296  15.351  16.453  1.00 87.62      A    C  
ATOM    421  CD  LYS A  52     -18.623  16.844  16.408  1.00 87.62      A    C  
ATOM    422  CE  LYS A  52     -17.686  17.536  15.417  1.00 87.62      A    C  
ATOM    423  NZ  LYS A  52     -17.861  19.006  15.461  1.00 87.62      A    N1+
ATOM    424  N   TYR A  53     -18.972  12.537  19.986  1.00 90.31      A    N  
ATOM    425  CA  TYR A  53     -19.688  12.089  21.169  1.00 90.31      A    C  
ATOM    426  C   TYR A  53     -20.855  13.037  21.480  1.00 90.31      A    C  
ATOM    427  O   TYR A  53     -20.692  14.256  21.492  1.00 90.31      A    O  
ATOM    428  CB  TYR A  53     -18.720  11.983  22.346  1.00 90.31      A    C  
ATOM    429  CG  TYR A  53     -19.386  11.487  23.611  1.00 90.31      A    C  
ATOM    430  CD1 TYR A  53     -19.682  12.401  24.635  1.00 90.31      A    C  
ATOM    431  CD2 TYR A  53     -19.777  10.139  23.734  1.00 90.31      A    C  
ATOM    432  CE1 TYR A  53     -20.370  11.973  25.783  1.00 90.31      A    C  
ATOM    433  CE2 TYR A  53     -20.438   9.696  24.896  1.00 90.31      A    C  
ATOM    434  CZ  TYR A  53     -20.746  10.619  25.914  1.00 90.31      A    C  
ATOM    435  OH  TYR A  53     -21.451  10.240  27.014  1.00 90.31      A    O  
ATOM    436  N   THR A  54     -22.028  12.467  21.743  1.00 89.31      A    N  
ATOM    437  CA  THR A  54     -23.230  13.190  22.178  1.00 89.31      A    C  
ATOM    438  C   THR A  54     -23.609  12.722  23.580  1.00 89.31      A    C  
ATOM    439  O   THR A  54     -23.241  13.330  24.584  1.00 89.31      A    O  
ATOM    440  CB  THR A  54     -24.379  13.020  21.161  1.00 89.31      A    C  
ATOM    441  CG2 THR A  54     -24.097  13.767  19.859  1.00 89.31      A    C  
ATOM    442  OG1 THR A  54     -24.553  11.659  20.817  1.00 89.31      A    O  
ATOM    443  N   ASP A  55     -24.269  11.576  23.654  1.00 91.44      A    N  
ATOM    444  CA  ASP A  55     -24.501  10.797  24.857  1.00 91.44      A    C  
ATOM    445  C   ASP A  55     -24.260   9.317  24.551  1.00 91.44      A    C  
ATOM    446  O   ASP A  55     -24.108   8.916  23.398  1.00 91.44      A    O  
ATOM    447  CB  ASP A  55     -25.909  11.058  25.407  1.00 91.44      A    C  
ATOM    448  CG  ASP A  55     -26.985  10.430  24.522  1.00 91.44      A    C  
ATOM    449  OD1 ASP A  55     -27.187   9.201  24.651  1.00 91.44      A    O  
ATOM    450  OD2 ASP A  55     -27.574  11.160  23.698  1.00 91.44      A    O1-
ATOM    451  N   LYS A  56     -24.202   8.497  25.597  1.00 89.19      A    N  
ATOM    452  CA  LYS A  56     -23.805   7.093  25.490  1.00 89.19      A    C  
ATOM    453  C   LYS A  56     -24.720   6.273  24.578  1.00 89.19      A    C  
ATOM    454  O   LYS A  56     -24.214   5.518  23.753  1.00 89.19      A    O  
ATOM    455  CB  LYS A  56     -23.758   6.517  26.904  1.00 89.19      A    C  
ATOM    456  CG  LYS A  56     -23.102   5.131  26.969  1.00 89.19      A    C  
ATOM    457  CD  LYS A  56     -23.184   4.540  28.381  1.00 89.19      A    C  
ATOM    458  CE  LYS A  56     -22.636   5.487  29.454  1.00 89.19      A    C  
ATOM    459  NZ  LYS A  56     -22.869   4.948  30.810  1.00 89.19      A    N1+
ATOM    460  N   ASP A  57     -26.036   6.394  24.733  1.00 89.94      A    N  
ATOM    461  CA  ASP A  57     -26.981   5.538  24.013  1.00 89.94      A    C  
ATOM    462  C   ASP A  57     -27.147   6.021  22.561  1.00 89.94      A    C  
ATOM    463  O   ASP A  57     -27.177   5.206  21.634  1.00 89.94      A    O  
ATOM    464  CB  ASP A  57     -28.319   5.469  24.772  1.00 89.94      A    C  
ATOM    465  CG  ASP A  57     -28.228   4.775  26.147  1.00 89.94      A    C  
ATOM    466  OD1 ASP A  57     -27.566   3.712  26.271  1.00 89.94      A    O  
ATOM    467  OD2 ASP A  57     -28.847   5.285  27.106  1.00 89.94      A    O1-
ATOM    468  N   THR A  58     -27.164   7.341  22.345  1.00 93.25      A    N  
ATOM    469  CA  THR A  58     -27.197   7.932  20.998  1.00 93.25      A    C  
ATOM    470  C   THR A  58     -25.914   7.634  20.223  1.00 93.25      A    C  
ATOM    471  O   THR A  58     -25.992   7.180  19.084  1.00 93.25      A    O  
ATOM    472  CB  THR A  58     -27.444   9.444  21.062  1.00 93.25      A    C  
ATOM    473  CG2 THR A  58     -27.615  10.073  19.680  1.00 93.25      A    C  
ATOM    474  OG1 THR A  58     -28.635   9.705  21.767  1.00 93.25      A    O  
ATOM    475  N   TYR A  59     -24.738   7.787  20.842  1.00 93.56      A    N  
ATOM    476  CA  TYR A  59     -23.452   7.507  20.196  1.00 93.56      A    C  
ATOM    477  C   TYR A  59     -23.347   6.053  19.717  1.00 93.56      A    C  
ATOM    478  O   TYR A  59     -22.967   5.816  18.573  1.00 93.56      A    O  
ATOM    479  CB  TYR A  59     -22.303   7.843  21.156  1.00 93.56      A    C  
ATOM    480  CG  TYR A  59     -20.947   7.427  20.627  1.00 93.56      A    C  
ATOM    481  CD1 TYR A  59     -20.368   6.221  21.070  1.00 93.56      A    C  
ATOM    482  CD2 TYR A  59     -20.310   8.196  19.634  1.00 93.56      A    C  
ATOM    483  CE1 TYR A  59     -19.158   5.775  20.513  1.00 93.56      A    C  
ATOM    484  CE2 TYR A  59     -19.105   7.743  19.062  1.00 93.56      A    C  
ATOM    485  CZ  TYR A  59     -18.538   6.525  19.497  1.00 93.56      A    C  
ATOM    486  OH  TYR A  59     -17.419   6.034  18.913  1.00 93.56      A    O  
ATOM    487  N   ILE A  60     -23.730   5.073  20.549  1.00 92.75      A    N  
ATOM    488  CA  ILE A  60     -23.707   3.650  20.161  1.00 92.75      A    C  
ATOM    489  C   ILE A  60     -24.636   3.407  18.966  1.00 92.75      A    C  
ATOM    490  O   ILE A  60     -24.261   2.732  18.006  1.00 92.75      A    O  
ATOM    491  CB  ILE A  60     -24.082   2.752  21.364  1.00 92.75      A    C  
ATOM    492  CG1 ILE A  60     -22.969   2.810  22.435  1.00 92.75      A    C  
ATOM    493  CG2 ILE A  60     -24.299   1.285  20.934  1.00 92.75      A    C  
ATOM    494  CD1 ILE A  60     -23.382   2.229  23.794  1.00 92.75      A    C  
ATOM    495  N   LYS A  61     -25.843   3.983  18.990  1.00 93.31      A    N  
ATOM    496  CA  LYS A  61     -26.799   3.868  17.883  1.00 93.31      A    C  
ATOM    497  C   LYS A  61     -26.247   4.471  16.588  1.00 93.31      A    C  
ATOM    498  O   LYS A  61     -26.341   3.837  15.535  1.00 93.31      A    O  
ATOM    499  CB  LYS A  61     -28.108   4.534  18.316  1.00 93.31      A    C  
ATOM    500  CG  LYS A  61     -29.191   4.442  17.236  1.00 93.31      A    C  
ATOM    501  CD  LYS A  61     -30.419   5.227  17.691  1.00 93.31      A    C  
ATOM    502  CE  LYS A  61     -31.455   5.264  16.570  1.00 93.31      A    C  
ATOM    503  NZ  LYS A  61     -32.571   6.166  16.935  1.00 93.31      A    N1+
ATOM    504  N   ASP A  62     -25.672   5.666  16.662  1.00 93.88      A    N  
ATOM    505  CA  ASP A  62     -25.111   6.369  15.508  1.00 93.88      A    C  
ATOM    506  C   ASP A  62     -23.885   5.642  14.952  1.00 93.88      A    C  
ATOM    507  O   ASP A  62     -23.764   5.489  13.738  1.00 93.88      A    O  
ATOM    508  CB  ASP A  62     -24.788   7.822  15.887  1.00 93.88      A    C  
ATOM    509  CG  ASP A  62     -26.041   8.682  16.105  1.00 93.88      A    C  
ATOM    510  OD1 ASP A  62     -27.152   8.238  15.712  1.00 93.88      A    O  
ATOM    511  OD2 ASP A  62     -25.873   9.805  16.628  1.00 93.88      A    O1-
ATOM    512  N   LEU A  63     -23.039   5.090  15.826  1.00 92.50      A    N  
ATOM    513  CA  LEU A  63     -21.895   4.260  15.456  1.00 92.50      A    C  
ATOM    514  C   LEU A  63     -22.321   3.037  14.649  1.00 92.50      A    C  
ATOM    515  O   LEU A  63     -21.795   2.803  13.563  1.00 92.50      A    O  
ATOM    516  CB  LEU A  63     -21.119   3.905  16.732  1.00 92.50      A    C  
ATOM    517  CG  LEU A  63     -19.859   3.063  16.483  1.00 92.50      A    C  
ATOM    518  CD1 LEU A  63     -18.818   3.800  15.649  1.00 92.50      A    C  
ATOM    519  CD2 LEU A  63     -19.236   2.699  17.819  1.00 92.50      A    C  
ATOM    520  N   LYS A  64     -23.326   2.293  15.116  1.00 92.25      A    N  
ATOM    521  CA  LYS A  64     -23.856   1.135  14.378  1.00 92.25      A    C  
ATOM    522  C   LYS A  64     -24.438   1.532  13.028  1.00 92.25      A    C  
ATOM    523  O   LYS A  64     -24.221   0.837  12.037  1.00 92.25      A    O  
ATOM    524  CB  LYS A  64     -24.934   0.444  15.208  1.00 92.25      A    C  
ATOM    525  CG  LYS A  64     -24.335  -0.209  16.454  1.00 92.25      A    C  
ATOM    526  CD  LYS A  64     -25.445  -0.762  17.342  1.00 92.25      A    C  
ATOM    527  CE  LYS A  64     -25.948  -2.102  16.800  1.00 92.25      A    C  
ATOM    528  NZ  LYS A  64     -26.606  -2.862  17.879  1.00 92.25      A    N1+
ATOM    529  N   ASN A  65     -25.169   2.644  12.979  1.00 92.56      A    N  
ATOM    530  CA  ASN A  65     -25.730   3.152  11.731  1.00 92.56      A    C  
ATOM    531  C   ASN A  65     -24.635   3.569  10.743  1.00 92.56      A    C  
ATOM    532  O   ASN A  65     -24.769   3.286   9.553  1.00 92.56      A    O  
ATOM    533  CB  ASN A  65     -26.672   4.323  12.036  1.00 92.56      A    C  
ATOM    534  CG  ASN A  65     -27.993   3.888  12.638  1.00 92.56      A    C  
ATOM    535  ND2 ASN A  65     -28.644   4.767  13.360  1.00 92.56      A    N  
ATOM    536  OD1 ASN A  65     -28.488   2.788  12.438  1.00 92.56      A    O  
ATOM    537  N   ALA A  66     -23.560   4.196  11.222  1.00 92.06      A    N  
ATOM    538  CA  ALA A  66     -22.424   4.596  10.402  1.00 92.06      A    C  
ATOM    539  C   ALA A  66     -21.630   3.384   9.891  1.00 92.06      A    C  
ATOM    540  O   ALA A  66     -21.271   3.351   8.722  1.00 92.06      A    O  
ATOM    541  CB  ALA A  66     -21.555   5.558  11.219  1.00 92.06      A    C  
ATOM    542  N   ILE A  67     -21.421   2.358  10.725  1.00 91.06      A    N  
ATOM    543  CA  ILE A  67     -20.777   1.097  10.316  1.00 91.06      A    C  
ATOM    544  C   ILE A  67     -21.622   0.371   9.262  1.00 91.06      A    C  
ATOM    545  O   ILE A  67     -21.090  -0.145   8.283  1.00 91.06      A    O  
ATOM    546  CB  ILE A  67     -20.538   0.199  11.553  1.00 91.06      A    C  
ATOM    547  CG1 ILE A  67     -19.458   0.807  12.476  1.00 91.06      A    C  
ATOM    548  CG2 ILE A  67     -20.124  -1.230  11.152  1.00 91.06      A    C  
ATOM    549  CD1 ILE A  67     -19.456   0.187  13.881  1.00 91.06      A    C  
ATOM    550  N   LYS A  68     -22.947   0.323   9.449  1.00 89.38      A    N  
ATOM    551  CA  LYS A  68     -23.862  -0.352   8.520  1.00 89.38      A    C  
ATOM    552  C   LYS A  68     -23.958   0.363   7.170  1.00 89.38      A    C  
ATOM    553  O   LYS A  68     -24.050  -0.297   6.143  1.00 89.38      A    O  
ATOM    554  CB  LYS A  68     -25.237  -0.485   9.185  1.00 89.38      A    C  
ATOM    555  CG  LYS A  68     -26.206  -1.273   8.296  1.00 89.38      A    C  
ATOM    556  CD  LYS A  68     -27.567  -1.432   8.969  1.00 89.38      A    C  
ATOM    557  CE  LYS A  68     -28.473  -2.198   8.005  1.00 89.38      A    C  
ATOM    558  NZ  LYS A  68     -29.833  -2.367   8.566  1.00 89.38      A    N1+
ATOM    559  N   ASN A  69     -23.960   1.694   7.177  1.00 89.38      A    N  
ATOM    560  CA  ASN A  69     -24.002   2.525   5.972  1.00 89.38      A    C  
ATOM    561  C   ASN A  69     -22.614   3.101   5.668  1.00 89.38      A    C  
ATOM    562  O   ASN A  69     -22.489   4.287   5.359  1.00 89.38      A    O  
ATOM    563  CB  ASN A  69     -25.077   3.612   6.114  1.00 89.38      A    C  
ATOM    564  CG  ASN A  69     -26.448   3.063   6.443  1.00 89.38      A    C  
ATOM    565  ND2 ASN A  69     -26.934   3.328   7.631  1.00 89.38      A    N  
ATOM    566  OD1 ASN A  69     -27.101   2.381   5.672  1.00 89.38      A    O  
ATOM    567  N   TYR A  70     -21.578   2.275   5.837  1.00 89.12      A    N  
ATOM    568  CA  TYR A  70     -20.196   2.710   5.715  1.00 89.12      A    C  
ATOM    569  C   TYR A  70     -19.943   3.364   4.353  1.00 89.12      A    C  
ATOM    570  O   TYR A  70     -20.323   2.838   3.306  1.00 89.12      A    O  
ATOM    571  CB  TYR A  70     -19.255   1.531   5.979  1.00 89.12      A    C  
ATOM    572  CG  TYR A  70     -17.806   1.830   5.662  1.00 89.12      A    C  
ATOM    573  CD1 TYR A  70     -17.319   1.533   4.377  1.00 89.12      A    C  
ATOM    574  CD2 TYR A  70     -16.960   2.425   6.620  1.00 89.12      A    C  
ATOM    575  CE1 TYR A  70     -15.992   1.835   4.043  1.00 89.12      A    C  
ATOM    576  CE2 TYR A  70     -15.615   2.700   6.293  1.00 89.12      A    C  
ATOM    577  CZ  TYR A  70     -15.139   2.416   4.995  1.00 89.12      A    C  
ATOM    578  OH  TYR A  70     -13.874   2.680   4.587  1.00 89.12      A    O  
ATOM    579  N   ASN A  71     -19.276   4.515   4.398  1.00 84.06      A    N  
ATOM    580  CA  ASN A  71     -18.825   5.259   3.235  1.00 84.06      A    C  
ATOM    581  C   ASN A  71     -17.312   5.478   3.347  1.00 84.06      A    C  
ATOM    582  O   ASN A  71     -16.811   5.936   4.380  1.00 84.06      A    O  
ATOM    583  CB  ASN A  71     -19.623   6.572   3.134  1.00 84.06      A    C  
ATOM    584  CG  ASN A  71     -19.256   7.395   1.909  1.00 84.06      A    C  
ATOM    585  ND2 ASN A  71     -19.815   8.570   1.759  1.00 84.06      A    N  
ATOM    586  OD1 ASN A  71     -18.453   7.010   1.081  1.00 84.06      A    O  
ATOM    587  N   SER A  72     -16.595   5.179   2.268  1.00 81.62      A    N  
ATOM    588  CA  SER A  72     -15.155   5.385   2.147  1.00 81.62      A    C  
ATOM    589  C   SER A  72     -14.755   6.864   2.074  1.00 81.62      A    C  
ATOM    590  O   SER A  72     -13.583   7.155   2.311  1.00 81.62      A    O  
ATOM    591  CB  SER A  72     -14.636   4.621   0.922  1.00 81.62      A    C  
ATOM    592  OG  SER A  72     -15.465   4.849  -0.203  1.00 81.62      A    O  
ATOM    593  N   ASP A  73     -15.685   7.792   1.811  1.00 80.94      A    N  
ATOM    594  CA  ASP A  73     -15.434   9.242   1.712  1.00 80.94      A    C  
ATOM    595  C   ASP A  73     -15.171   9.897   3.082  1.00 80.94      A    C  
ATOM    596  O   ASP A  73     -16.014  10.565   3.684  1.00 80.94      A    O  
ATOM    597  CB  ASP A  73     -16.571   9.937   0.946  1.00 80.94      A    C  
ATOM    598  CG  ASP A  73     -16.260  11.408   0.626  1.00 80.94      A    C  
ATOM    599  OD1 ASP A  73     -15.062  11.781   0.626  1.00 80.94      A    O  
ATOM    600  OD2 ASP A  73     -17.231  12.158   0.370  1.00 80.94      A    O1-
ATOM    601  N   HIS A  74     -13.980   9.649   3.621  1.00 84.19      A    N  
ATOM    602  CA  HIS A  74     -13.498  10.242   4.860  1.00 84.19      A    C  
ATOM    603  C   HIS A  74     -11.965  10.313   4.886  1.00 84.19      A    C  
ATOM    604  O   HIS A  74     -11.267   9.535   4.228  1.00 84.19      A    O  
ATOM    605  CB  HIS A  74     -14.049   9.453   6.057  1.00 84.19      A    C  
ATOM    606  CG  HIS A  74     -13.641   8.005   6.067  1.00 84.19      A    C  
ATOM    607  CD2 HIS A  74     -12.421   7.516   6.435  1.00 84.19      A    C  
ATOM    608  ND1 HIS A  74     -14.408   6.927   5.689  1.00 84.19      A    N  
ATOM    609  CE1 HIS A  74     -13.680   5.821   5.886  1.00 84.19      A    C  
ATOM    610  NE2 HIS A  74     -12.453   6.131   6.333  1.00 84.19      A    N  
ATOM    611  N   LYS A  75     -11.425  11.224   5.705  1.00 87.94      A    N  
ATOM    612  CA  LYS A  75      -9.978  11.361   5.931  1.00 87.94      A    C  
ATOM    613  C   LYS A  75      -9.424  10.158   6.692  1.00 87.94      A    C  
ATOM    614  O   LYS A  75     -10.035   9.701   7.656  1.00 87.94      A    O  
ATOM    615  CB  LYS A  75      -9.674  12.673   6.674  1.00 87.94      A    C  
ATOM    616  CG  LYS A  75      -9.871  13.935   5.812  1.00 87.94      A    C  
ATOM    617  CD  LYS A  75      -8.838  14.000   4.679  1.00 87.94      A    C  
ATOM    618  CE  LYS A  75      -8.807  15.346   3.952  1.00 87.94      A    C  
ATOM    619  NZ  LYS A  75      -7.724  15.354   2.937  1.00 87.94      A    N1+
ATOM    620  N   ILE A  76      -8.258   9.667   6.278  1.00 91.69      A    N  
ATOM    621  CA  ILE A  76      -7.602   8.517   6.916  1.00 91.69      A    C  
ATOM    622  C   ILE A  76      -6.854   8.968   8.161  1.00 91.69      A    C  
ATOM    623  O   ILE A  76      -6.885   8.277   9.172  1.00 91.69      A    O  
ATOM    624  CB  ILE A  76      -6.624   7.820   5.949  1.00 91.69      A    C  
ATOM    625  CG1 ILE A  76      -7.291   7.376   4.633  1.00 91.69      A    C  
ATOM    626  CG2 ILE A  76      -5.895   6.636   6.612  1.00 91.69      A    C  
ATOM    627  CD1 ILE A  76      -8.467   6.413   4.818  1.00 91.69      A    C  
ATOM    628  N   VAL A  77      -6.176  10.113   8.096  1.00 92.00      A    N  
ATOM    629  CA  VAL A  77      -5.373  10.634   9.198  1.00 92.00      A    C  
ATOM    630  C   VAL A  77      -6.171  11.693   9.941  1.00 92.00      A    C  
ATOM    631  O   VAL A  77      -6.563  12.711   9.371  1.00 92.00      A    O  
ATOM    632  CB  VAL A  77      -4.032  11.179   8.694  1.00 92.00      A    C  
ATOM    633  CG1 VAL A  77      -3.187  11.684   9.865  1.00 92.00      A    C  
ATOM    634  CG2 VAL A  77      -3.215  10.095   7.976  1.00 92.00      A    C  
ATOM    635  N   THR A  78      -6.385  11.471  11.234  1.00 89.69      A    N  
ATOM    636  CA  THR A  78      -7.190  12.356  12.080  1.00 89.69      A    C  
ATOM    637  C   THR A  78      -6.478  12.673  13.384  1.00 89.69      A    C  
ATOM    638  O   THR A  78      -5.723  11.860  13.919  1.00 89.69      A    O  
ATOM    639  CB  THR A  78      -8.584  11.773  12.353  1.00 89.69      A    C  
ATOM    640  CG2 THR A  78      -9.405  11.620  11.074  1.00 89.69      A    C  
ATOM    641  OG1 THR A  78      -8.493  10.509  12.965  1.00 89.69      A    O  
ATOM    642  N   LYS A  79      -6.709  13.882  13.900  1.00 88.88      A    N  
ATOM    643  CA  LYS A  79      -6.281  14.274  15.241  1.00 88.88      A    C  
ATOM    644  C   LYS A  79      -7.424  13.976  16.213  1.00 88.88      A    C  
ATOM    645  O   LYS A  79      -8.518  14.495  16.030  1.00 88.88      A    O  
ATOM    646  CB  LYS A  79      -5.836  15.743  15.232  1.00 88.88      A    C  
ATOM    647  CG  LYS A  79      -5.257  16.118  16.598  1.00 88.88      A    C  
ATOM    648  CD  LYS A  79      -4.611  17.504  16.620  1.00 88.88      A    C  
ATOM    649  CE  LYS A  79      -4.213  17.746  18.077  1.00 88.88      A    C  
ATOM    650  NZ  LYS A  79      -3.459  18.991  18.263  1.00 88.88      A    N1+
ATOM    651  N   ILE A  80      -7.171  13.124  17.203  1.00 87.38      A    N  
ATOM    652  CA  ILE A  80      -8.207  12.583  18.104  1.00 87.38      A    C  
ATOM    653  C   ILE A  80      -8.342  13.344  19.423  1.00 87.38      A    C  
ATOM    654  O   ILE A  80      -9.382  13.259  20.075  1.00 87.38      A    O  
ATOM    655  CB  ILE A  80      -7.958  11.089  18.383  1.00 87.38      A    C  
ATOM    656  CG1 ILE A  80      -6.527  10.828  18.912  1.00 87.38      A    C  
ATOM    657  CG2 ILE A  80      -8.243  10.283  17.105  1.00 87.38      A    C  
ATOM    658  CD1 ILE A  80      -6.431   9.556  19.746  1.00 87.38      A    C  
ATOM    659  N   ARG A  81      -7.292  14.077  19.808  1.00 85.56      A    N  
ATOM    660  CA  ARG A  81      -7.231  14.885  21.026  1.00 85.56      A    C  
ATOM    661  C   ARG A  81      -6.286  16.056  20.855  1.00 85.56      A    C  
ATOM    662  O   ARG A  81      -5.307  15.966  20.104  1.00 85.56      A    O  
ATOM    663  CB  ARG A  81      -6.804  14.023  22.228  1.00 85.56      A    C  
ATOM    664  CG  ARG A  81      -5.342  13.533  22.191  1.00 85.56      A    C  
ATOM    665  CD  ARG A  81      -5.149  12.473  23.276  1.00 85.56      A    C  
ATOM    666  NE  ARG A  81      -3.767  11.973  23.443  1.00 85.56      A    N  
ATOM    667  CZ  ARG A  81      -3.432  11.069  24.358  1.00 85.56      A    C  
ATOM    668  NH1 ARG A  81      -4.265  10.596  25.232  1.00 85.56      A    N1+
ATOM    669  NH2 ARG A  81      -2.234  10.582  24.433  1.00 85.56      A    N  
ATOM    670  N   ASP A  82      -6.528  17.106  21.620  1.00 86.06      A    N  
ATOM    671  CA  ASP A  82      -5.581  18.200  21.747  1.00 86.06      A    C  
ATOM    672  C   ASP A  82      -4.316  17.741  22.475  1.00 86.06      A    C  
ATOM    673  O   ASP A  82      -4.312  16.822  23.293  1.00 86.06      A    O  
ATOM    674  CB  ASP A  82      -6.248  19.419  22.395  1.00 86.06      A    C  
ATOM    675  CG  ASP A  82      -7.321  20.023  21.483  1.00 86.06      A    C  
ATOM    676  OD1 ASP A  82      -7.219  19.804  20.251  1.00 86.06      A    O  
ATOM    677  OD2 ASP A  82      -8.213  20.697  22.032  1.00 86.06      A    O1-
ATOM    678  N   CYS A  83      -3.200  18.362  22.120  1.00 83.56      A    N  
ATOM    679  CA  CYS A  83      -1.902  18.120  22.733  1.00 83.56      A    C  
ATOM    680  C   CYS A  83      -1.260  19.445  23.130  1.00 83.56      A    C  
ATOM    681  O   CYS A  83      -1.420  20.439  22.422  1.00 83.56      A    O  
ATOM    682  CB  CYS A  83      -1.006  17.307  21.785  1.00 83.56      A    C  
ATOM    683  SG  CYS A  83      -0.629  18.226  20.258  1.00 83.56      A    S  
ATOM    684  N   SER A  84      -0.463  19.409  24.193  1.00 80.12      A    N  
ATOM    685  CA  SER A  84       0.294  20.534  24.758  1.00 80.12      A    C  
ATOM    686  C   SER A  84       1.466  21.017  23.896  1.00 80.12      A    C  
ATOM    687  O   SER A  84       2.142  21.959  24.295  1.00 80.12      A    O  
ATOM    688  CB  SER A  84       0.838  20.097  26.128  1.00 80.12      A    C  
ATOM    689  OG  SER A  84       1.444  18.821  25.982  1.00 80.12      A    O  
ATOM    690  N   VAL A  85       1.734  20.362  22.752  1.00 81.94      A    N  
ATOM    691  CA  VAL A  85       2.872  20.627  21.840  1.00 81.94      A    C  
ATOM    692  C   VAL A  85       4.240  20.699  22.537  1.00 81.94      A    C  
ATOM    693  O   VAL A  85       5.195  21.272  22.024  1.00 81.94      A    O  
ATOM    694  CB  VAL A  85       2.602  21.780  20.845  1.00 81.94      A    C  
ATOM    695  CG1 VAL A  85       1.585  21.316  19.798  1.00 81.94      A    C  
ATOM    696  CG2 VAL A  85       2.053  23.068  21.458  1.00 81.94      A    C  
ATOM    697  N   ASP A  86       4.351  20.007  23.666  1.00 84.62      A    N  
ATOM    698  CA  ASP A  86       5.559  19.811  24.471  1.00 84.62      A    C  
ATOM    699  C   ASP A  86       6.698  19.090  23.734  1.00 84.62      A    C  
ATOM    700  O   ASP A  86       7.863  19.243  24.080  1.00 84.62      A    O  
ATOM    701  CB  ASP A  86       5.157  19.027  25.730  1.00 84.62      A    C  
ATOM    702  CG  ASP A  86       4.486  17.661  25.480  1.00 84.62      A    C  
ATOM    703  OD1 ASP A  86       4.141  17.319  24.316  1.00 84.62      A    O  
ATOM    704  OD2 ASP A  86       4.234  16.985  26.495  1.00 84.62      A    O1-
ATOM    705  N   CYS A  87       6.371  18.347  22.678  1.00 88.12      A    N  
ATOM    706  CA  CYS A  87       7.328  17.709  21.774  1.00 88.12      A    C  
ATOM    707  C   CYS A  87       8.000  18.660  20.762  1.00 88.12      A    C  
ATOM    708  O   CYS A  87       8.631  18.192  19.806  1.00 88.12      A    O  
ATOM    709  CB  CYS A  87       6.629  16.532  21.080  1.00 88.12      A    C  
ATOM    710  SG  CYS A  87       5.317  17.110  19.954  1.00 88.12      A    S  
ATOM    711  N   ALA A  88       7.821  19.976  20.904  1.00 86.81      A    N  
ATOM    712  CA  ALA A  88       8.529  20.965  20.100  1.00 86.81      A    C  
ATOM    713  C   ALA A  88      10.041  20.920  20.367  1.00 86.81      A    C  
ATOM    714  O   ALA A  88      10.490  20.724  21.495  1.00 86.81      A    O  
ATOM    715  CB  ALA A  88       7.933  22.353  20.352  1.00 86.81      A    C  
ATOM    716  N   ASP A  89      10.834  21.087  19.311  1.00 86.12      A    N  
ATOM    717  CA  ASP A  89      12.285  21.202  19.426  1.00 86.12      A    C  
ATOM    718  C   ASP A  89      12.738  22.636  19.746  1.00 86.12      A    C  
ATOM    719  O   ASP A  89      11.931  23.550  19.903  1.00 86.12      A    O  
ATOM    720  CB  ASP A  89      12.928  20.666  18.142  1.00 86.12      A    C  
ATOM    721  CG  ASP A  89      12.861  21.624  16.942  1.00 86.12      A    C  
ATOM    722  OD1 ASP A  89      11.963  22.476  16.852  1.00 86.12      A    O  
ATOM    723  OD2 ASP A  89      13.697  21.443  16.028  1.00 86.12      A    O1-
ATOM    724  N   GLU A  90      14.055  22.845  19.774  1.00 83.94      A    N  
ATOM    725  CA  GLU A  90      14.691  24.159  19.952  1.00 83.94      A    C  
ATOM    726  C   GLU A  90      14.251  25.224  18.928  1.00 83.94      A    C  
ATOM    727  O   GLU A  90      14.332  26.416  19.212  1.00 83.94      A    O  
ATOM    728  CB  GLU A  90      16.218  23.962  19.927  1.00 83.94      A    C  
ATOM    729  CG  GLU A  90      16.748  23.439  18.576  1.00 83.94      A    C  
ATOM    730  CD  GLU A  90      18.237  23.058  18.589  1.00 83.94      A    C  
ATOM    731  OE1 GLU A  90      18.691  22.569  17.528  1.00 83.94      A    O  
ATOM    732  OE2 GLU A  90      18.895  23.208  19.643  1.00 83.94      A    O1-
ATOM    733  N   ASN A  91      13.737  24.808  17.764  1.00 82.12      A    N  
ATOM    734  CA  ASN A  91      13.227  25.687  16.710  1.00 82.12      A    C  
ATOM    735  C   ASN A  91      11.701  25.881  16.781  1.00 82.12      A    C  
ATOM    736  O   ASN A  91      11.111  26.450  15.861  1.00 82.12      A    O  
ATOM    737  CB  ASN A  91      13.662  25.137  15.343  1.00 82.12      A    C  
ATOM    738  CG  ASN A  91      15.162  24.975  15.236  1.00 82.12      A    C  
ATOM    739  ND2 ASN A  91      15.634  23.756  15.116  1.00 82.12      A    N  
ATOM    740  OD1 ASN A  91      15.915  25.930  15.257  1.00 82.12      A    O  
ATOM    741  N   GLY A  92      11.043  25.370  17.827  1.00 82.62      A    N  
ATOM    742  CA  GLY A  92       9.596  25.454  18.011  1.00 82.62      A    C  
ATOM    743  C   GLY A  92       8.781  24.541  17.088  1.00 82.62      A    C  
ATOM    744  O   GLY A  92       7.560  24.670  17.035  1.00 82.62      A    O  
ATOM    745  N   LYS A  93       9.411  23.608  16.356  1.00 87.38      A    N  
ATOM    746  CA  LYS A  93       8.709  22.657  15.482  1.00 87.38      A    C  
ATOM    747  C   LYS A  93       8.437  21.349  16.209  1.00 87.38      A    C  
ATOM    748  O   LYS A  93       9.354  20.651  16.644  1.00 87.38      A    O  
ATOM    749  CB  LYS A  93       9.481  22.403  14.180  1.00 87.38      A    C  
ATOM    750  CG  LYS A  93       9.392  23.581  13.201  1.00 87.38      A    C  
ATOM    751  CD  LYS A  93       9.853  23.152  11.799  1.00 87.38      A    C  
ATOM    752  CE  LYS A  93       9.678  24.309  10.807  1.00 87.38      A    C  
ATOM    753  NZ  LYS A  93       9.875  23.877   9.397  1.00 87.38      A    N1+
ATOM    754  N   THR A  94       7.167  20.963  16.253  1.00 91.44      A    N  
ATOM    755  CA  THR A  94       6.739  19.681  16.832  1.00 91.44      A    C  
ATOM    756  C   THR A  94       7.166  18.487  15.977  1.00 91.44      A    C  
ATOM    757  O   THR A  94       7.355  18.598  14.761  1.00 91.44      A    O  
ATOM    758  CB  THR A  94       5.226  19.645  17.058  1.00 91.44      A    C  
ATOM    759  CG2 THR A  94       4.740  20.786  17.944  1.00 91.44      A    C  
ATOM    760  OG1 THR A  94       4.547  19.734  15.831  1.00 91.44      A    O  
ATOM    761  N   SER A  95       7.272  17.304  16.589  1.00 91.69      A    N  
ATOM    762  CA  SER A  95       7.649  16.066  15.886  1.00 91.69      A    C  
ATOM    763  C   SER A  95       6.721  15.746  14.708  1.00 91.69      A    C  
ATOM    764  O   SER A  95       7.183  15.342  13.639  1.00 91.69      A    O  
ATOM    765  CB  SER A  95       7.632  14.883  16.859  1.00 91.69      A    C  
ATOM    766  OG  SER A  95       8.287  15.198  18.070  1.00 91.69      A    O  
ATOM    767  N   CYS A  96       5.414  15.988  14.863  1.00 91.31      A    N  
ATOM    768  CA  CYS A  96       4.440  15.770  13.796  1.00 91.31      A    C  
ATOM    769  C   CYS A  96       4.625  16.755  12.626  1.00 91.31      A    C  
ATOM    770  O   CYS A  96       4.621  16.315  11.477  1.00 91.31      A    O  
ATOM    771  CB  CYS A  96       3.027  15.741  14.396  1.00 91.31      A    C  
ATOM    772  SG  CYS A  96       2.510  17.306  15.170  1.00 91.31      A    S  
ATOM    773  N   GLN A  97       4.896  18.039  12.897  1.00 92.38      A    N  
ATOM    774  CA  GLN A  97       5.222  19.026  11.859  1.00 92.38      A    C  
ATOM    775  C   GLN A  97       6.477  18.643  11.081  1.00 92.38      A    C  
ATOM    776  O   GLN A  97       6.451  18.624   9.856  1.00 92.38      A    O  
ATOM    777  CB  GLN A  97       5.421  20.410  12.481  1.00 92.38      A    C  
ATOM    778  CG  GLN A  97       4.089  21.015  12.909  1.00 92.38      A    C  
ATOM    779  CD  GLN A  97       4.310  22.360  13.571  1.00 92.38      A    C  
ATOM    780  NE2 GLN A  97       3.924  23.440  12.930  1.00 92.38      A    N  
ATOM    781  OE1 GLN A  97       4.873  22.422  14.656  1.00 92.38      A    O  
ATOM    782  N   LYS A  98       7.554  18.261  11.779  1.00 90.19      A    N  
ATOM    783  CA  LYS A  98       8.803  17.809  11.143  1.00 90.19      A    C  
ATOM    784  C   LYS A  98       8.617  16.572  10.269  1.00 90.19      A    C  
ATOM    785  O   LYS A  98       9.311  16.414   9.270  1.00 90.19      A    O  
ATOM    786  CB  LYS A  98       9.835  17.473  12.219  1.00 90.19      A    C  
ATOM    787  CG  LYS A  98      10.346  18.708  12.962  1.00 90.19      A    C  
ATOM    788  CD  LYS A  98      11.363  18.227  13.993  1.00 90.19      A    C  
ATOM    789  CE  LYS A  98      12.020  19.404  14.691  1.00 90.19      A    C  
ATOM    790  NZ  LYS A  98      13.177  18.937  15.483  1.00 90.19      A    N1+
ATOM    791  N   SER A  99       7.703  15.692  10.666  1.00 89.75      A    N  
ATOM    792  CA  SER A  99       7.423  14.450   9.947  1.00 89.75      A    C  
ATOM    793  C   SER A  99       6.552  14.671   8.710  1.00 89.75      A    C  
ATOM    794  O   SER A  99       6.524  13.811   7.835  1.00 89.75      A    O  
ATOM    795  CB  SER A  99       6.748  13.439  10.877  1.00 89.75      A    C  
ATOM    796  OG  SER A  99       7.556  13.200  12.012  1.00 89.75      A    O  
ATOM    797  N   CYS A 100       5.820  15.788   8.622  1.00 90.94      A    N  
ATOM    798  CA  CYS A 100       4.913  16.047   7.512  1.00 90.94      A    C  
ATOM    799  C   CYS A 100       5.689  16.515   6.266  1.00 90.94      A    C  
ATOM    800  O   CYS A 100       6.259  17.602   6.275  1.00 90.94      A    O  
ATOM    801  CB  CYS A 100       3.864  17.082   7.928  1.00 90.94      A    C  
ATOM    802  SG  CYS A 100       2.577  17.116   6.645  1.00 90.94      A    S  
ATOM    803  N   PRO A 101       5.678  15.762   5.151  1.00 86.19      A    N  
ATOM    804  CA  PRO A 101       6.424  16.147   3.951  1.00 86.19      A    C  
ATOM    805  C   PRO A 101       5.800  17.309   3.163  1.00 86.19      A    C  
ATOM    806  O   PRO A 101       6.472  17.864   2.289  1.00 86.19      A    O  
ATOM    807  CB  PRO A 101       6.499  14.869   3.117  1.00 86.19      A    C  
ATOM    808  CG  PRO A 101       5.288  14.055   3.546  1.00 86.19      A    C  
ATOM    809  CD  PRO A 101       5.055  14.456   4.993  1.00 86.19      A    C  
ATOM    810  N   PHE A 102       4.540  17.642   3.467  1.00 88.88      A    N  
ATOM    811  CA  PHE A 102       3.710  18.641   2.784  1.00 88.88      A    C  
ATOM    812  C   PHE A 102       3.371  19.850   3.670  1.00 88.88      A    C  
ATOM    813  O   PHE A 102       2.488  20.619   3.308  1.00 88.88      A    O  
ATOM    814  CB  PHE A 102       2.416  17.970   2.285  1.00 88.88      A    C  
ATOM    815  CG  PHE A 102       2.626  16.753   1.408  1.00 88.88      A    C  
ATOM    816  CD1 PHE A 102       3.122  16.906   0.101  1.00 88.88      A    C  
ATOM    817  CD2 PHE A 102       2.329  15.469   1.894  1.00 88.88      A    C  
ATOM    818  CE1 PHE A 102       3.329  15.780  -0.714  1.00 88.88      A    C  
ATOM    819  CE2 PHE A 102       2.556  14.343   1.083  1.00 88.88      A    C  
ATOM    820  CZ  PHE A 102       3.053  14.494  -0.222  1.00 88.88      A    C  
ATOM    821  N   ASP A 103       4.002  19.969   4.845  1.00 90.00      A    N  
ATOM    822  CA  ASP A 103       3.769  21.060   5.805  1.00 90.00      A    C  
ATOM    823  C   ASP A 103       2.282  21.258   6.184  1.00 90.00      A    C  
ATOM    824  O   ASP A 103       1.833  22.353   6.503  1.00 90.00      A    O  
ATOM    825  CB  ASP A 103       4.492  22.336   5.335  1.00 90.00      A    C  
ATOM    826  CG  ASP A 103       6.008  22.126   5.222  1.00 90.00      A    C  
ATOM    827  OD1 ASP A 103       6.628  21.782   6.257  1.00 90.00      A    O  
ATOM    828  OD2 ASP A 103       6.555  22.289   4.109  1.00 90.00      A    O1-
ATOM    829  N   ALA A 104       1.505  20.169   6.190  1.00 92.50      A    N  
ATOM    830  CA  ALA A 104       0.061  20.178   6.442  1.00 92.50      A    C  
ATOM    831  C   ALA A 104      -0.321  20.227   7.934  1.00 92.50      A    C  
ATOM    832  O   ALA A 104      -1.496  20.102   8.271  1.00 92.50      A    O  
ATOM    833  CB  ALA A 104      -0.557  18.956   5.751  1.00 92.50      A    C  
ATOM    834  N   ILE A 105       0.653  20.336   8.840  1.00 93.00      A    N  
ATOM    835  CA  ILE A 105       0.403  20.418  10.282  1.00 93.00      A    C  
ATOM    836  C   ILE A 105       0.751  21.819  10.757  1.00 93.00      A    C  
ATOM    837  O   ILE A 105       1.900  22.254  10.679  1.00 93.00      A    O  
ATOM    838  CB  ILE A 105       1.118  19.305  11.068  1.00 93.00      A    C  
ATOM    839  CG1 ILE A 105       0.615  17.945  10.542  1.00 93.00      A    C  
ATOM    840  CG2 ILE A 105       0.824  19.461  12.572  1.00 93.00      A    C  
ATOM    841  CD1 ILE A 105       1.142  16.722  11.280  1.00 93.00      A    C  
ATOM    842  N   LEU A 106      -0.256  22.507  11.274  1.00 91.94      A    N  
ATOM    843  CA  LEU A 106      -0.180  23.898  11.695  1.00 91.94      A    C  
ATOM    844  C   LEU A 106      -0.412  23.994  13.204  1.00 91.94      A    C  
ATOM    845  O   LEU A 106      -0.945  23.064  13.808  1.00 91.94      A    O  
ATOM    846  CB  LEU A 106      -1.194  24.706  10.867  1.00 91.94      A    C  
ATOM    847  CG  LEU A 106      -0.977  24.640   9.339  1.00 91.94      A    C  
ATOM    848  CD1 LEU A 106      -2.053  25.446   8.619  1.00 91.94      A    C  
ATOM    849  CD2 LEU A 106       0.389  25.186   8.918  1.00 91.94      A    C  
ATOM    850  N   ILE A 107       0.022  25.094  13.818  1.00 89.56      A    N  
ATOM    851  CA  ILE A 107      -0.225  25.378  15.235  1.00 89.56      A    C  
ATOM    852  C   ILE A 107      -1.365  26.387  15.332  1.00 89.56      A    C  
ATOM    853  O   ILE A 107      -1.346  27.429  14.682  1.00 89.56      A    O  
ATOM    854  CB  ILE A 107       1.057  25.850  15.959  1.00 89.56      A    C  
ATOM    855  CG1 ILE A 107       2.210  24.823  15.860  1.00 89.56      A    C  
ATOM    856  CG2 ILE A 107       0.771  26.172  17.437  1.00 89.56      A    C  
ATOM    857  CD1 ILE A 107       1.866  23.398  16.317  1.00 89.56      A    C  
ATOM    858  N   ASP A 108      -2.365  26.050  16.133  1.00 86.50      A    N  
ATOM    859  CA  ASP A 108      -3.377  26.974  16.612  1.00 86.50      A    C  
ATOM    860  C   ASP A 108      -2.841  27.672  17.867  1.00 86.50      A    C  
ATOM    861  O   ASP A 108      -2.762  27.083  18.950  1.00 86.50      A    O  
ATOM    862  CB  ASP A 108      -4.682  26.210  16.869  1.00 86.50      A    C  
ATOM    863  CG  ASP A 108      -5.820  27.113  17.344  1.00 86.50      A    C  
ATOM    864  OD1 ASP A 108      -5.581  28.313  17.613  1.00 86.50      A    O  
ATOM    865  OD2 ASP A 108      -6.940  26.579  17.486  1.00 86.50      A    O1-
ATOM    866  N   GLU A 109      -2.456  28.935  17.704  1.00 81.69      A    N  
ATOM    867  CA  GLU A 109      -1.924  29.788  18.770  1.00 81.69      A    C  
ATOM    868  C   GLU A 109      -2.955  30.075  19.874  1.00 81.69      A    C  
ATOM    869  O   GLU A 109      -2.578  30.302  21.025  1.00 81.69      A    O  
ATOM    870  CB  GLU A 109      -1.454  31.117  18.152  1.00 81.69      A    C  
ATOM    871  CG  GLU A 109      -0.256  30.978  17.195  1.00 81.69      A    C  
ATOM    872  CD  GLU A 109       1.038  30.506  17.880  1.00 81.69      A    C  
ATOM    873  OE1 GLU A 109       1.941  30.049  17.144  1.00 81.69      A    O  
ATOM    874  OE2 GLU A 109       1.131  30.616  19.126  1.00 81.69      A    O1-
ATOM    875  N   ALA A 110      -4.257  30.044  19.560  1.00 80.75      A    N  
ATOM    876  CA  ALA A 110      -5.307  30.338  20.533  1.00 80.75      A    C  
ATOM    877  C   ALA A 110      -5.477  29.186  21.530  1.00 80.75      A    C  
ATOM    878  O   ALA A 110      -5.534  29.406  22.740  1.00 80.75      A    O  
ATOM    879  CB  ALA A 110      -6.613  30.640  19.787  1.00 80.75      A    C  
ATOM    880  N   ASN A 111      -5.506  27.956  21.015  1.00 77.81      A    N  
ATOM    881  CA  ASN A 111      -5.689  26.742  21.814  1.00 77.81      A    C  
ATOM    882  C   ASN A 111      -4.362  26.071  22.204  1.00 77.81      A    C  
ATOM    883  O   ASN A 111      -4.362  25.064  22.911  1.00 77.81      A    O  
ATOM    884  CB  ASN A 111      -6.646  25.814  21.054  1.00 77.81      A    C  
ATOM    885  CG  ASN A 111      -8.022  26.442  20.913  1.00 77.81      A    C  
ATOM    886  ND2 ASN A 111      -8.543  26.552  19.717  1.00 77.81      A    N  
ATOM    887  OD1 ASN A 111      -8.634  26.885  21.872  1.00 77.81      A    O  
ATOM    888  N   LYS A 112      -3.227  26.628  21.753  1.00 82.56      A    N  
ATOM    889  CA  LYS A 112      -1.870  26.085  21.932  1.00 82.56      A    C  
ATOM    890  C   LYS A 112      -1.788  24.611  21.549  1.00 82.56      A    C  
ATOM    891  O   LYS A 112      -1.238  23.788  22.279  1.00 82.56      A    O  
ATOM    892  CB  LYS A 112      -1.352  26.351  23.349  1.00 82.56      A    C  
ATOM    893  CG  LYS A 112      -1.249  27.847  23.643  1.00 82.56      A    C  
ATOM    894  CD  LYS A 112      -0.589  28.036  25.007  1.00 82.56      A    C  
ATOM    895  CE  LYS A 112      -0.437  29.530  25.269  1.00 82.56      A    C  
ATOM    896  NZ  LYS A 112       0.276  29.765  26.543  1.00 82.56      A    N1+
ATOM    897  N   THR A 113      -2.362  24.267  20.400  1.00 87.38      A    N  
ATOM    898  CA  THR A 113      -2.389  22.889  19.918  1.00 87.38      A    C  
ATOM    899  C   THR A 113      -2.202  22.811  18.412  1.00 87.38      A    C  
ATOM    900  O   THR A 113      -2.439  23.774  17.697  1.00 87.38      A    O  
ATOM    901  CB  THR A 113      -3.664  22.174  20.385  1.00 87.38      A    C  
ATOM    902  CG2 THR A 113      -4.898  22.433  19.521  1.00 87.38      A    C  
ATOM    903  OG1 THR A 113      -3.324  20.802  20.436  1.00 87.38      A    O  
ATOM    904  N   SER A 114      -1.756  21.667  17.897  1.00 90.44      A    N  
ATOM    905  CA  SER A 114      -1.637  21.471  16.448  1.00 90.44      A    C  
ATOM    906  C   SER A 114      -2.985  21.189  15.765  1.00 90.44      A    C  
ATOM    907  O   SER A 114      -3.920  20.699  16.385  1.00 90.44      A    O  
ATOM    908  CB  SER A 114      -0.600  20.390  16.138  1.00 90.44      A    C  
ATOM    909  OG  SER A 114      -0.949  19.146  16.731  1.00 90.44      A    O  
ATOM    910  N   TYR A 115      -3.102  21.399  14.464  1.00 91.62      A    N  
ATOM    911  CA  TYR A 115      -4.205  20.860  13.670  1.00 91.62      A    C  
ATOM    912  C   TYR A 115      -3.705  20.438  12.293  1.00 91.62      A    C  
ATOM    913  O   TYR A 115      -2.610  20.814  11.868  1.00 91.62      A    O  
ATOM    914  CB  TYR A 115      -5.375  21.849  13.595  1.00 91.62      A    C  
ATOM    915  CG  TYR A 115      -5.084  23.105  12.806  1.00 91.62      A    C  
ATOM    916  CD1 TYR A 115      -4.450  24.190  13.439  1.00 91.62      A    C  
ATOM    917  CD2 TYR A 115      -5.447  23.190  11.446  1.00 91.62      A    C  
ATOM    918  CE1 TYR A 115      -4.200  25.375  12.726  1.00 91.62      A    C  
ATOM    919  CE2 TYR A 115      -5.194  24.373  10.728  1.00 91.62      A    C  
ATOM    920  CZ  TYR A 115      -4.584  25.470  11.372  1.00 91.62      A    C  
ATOM    921  OH  TYR A 115      -4.350  26.616  10.684  1.00 91.62      A    O  
ATOM    922  N   ILE A 116      -4.490  19.598  11.623  1.00 93.31      A    N  
ATOM    923  CA  ILE A 116      -4.177  19.104  10.284  1.00 93.31      A    C  
ATOM    924  C   ILE A 116      -4.982  19.930   9.286  1.00 93.31      A    C  
ATOM    925  O   ILE A 116      -6.214  19.898   9.306  1.00 93.31      A    O  
ATOM    926  CB  ILE A 116      -4.453  17.589  10.163  1.00 93.31      A    C  
ATOM    927  CG1 ILE A 116      -3.676  16.802  11.248  1.00 93.31      A    C  
ATOM    928  CG2 ILE A 116      -4.074  17.106   8.751  1.00 93.31      A    C  
ATOM    929  CD1 ILE A 116      -3.949  15.295  11.250  1.00 93.31      A    C  
ATOM    930  N   ASP A 117      -4.286  20.649   8.413  1.00 93.25      A    N  
ATOM    931  CA  ASP A 117      -4.901  21.334   7.284  1.00 93.25      A    C  
ATOM    932  C   ASP A 117      -5.410  20.294   6.274  1.00 93.25      A    C  
ATOM    933  O   ASP A 117      -4.660  19.445   5.778  1.00 93.25      A    O  
ATOM    934  CB  ASP A 117      -3.907  22.314   6.660  1.00 93.25      A    C  
ATOM    935  CG  ASP A 117      -4.596  23.121   5.563  1.00 93.25      A    C  
ATOM    936  OD1 ASP A 117      -4.957  22.490   4.541  1.00 93.25      A    O  
ATOM    937  OD2 ASP A 117      -4.807  24.327   5.789  1.00 93.25      A    O1-
ATOM    938  N   LYS A 118      -6.718  20.328   6.000  1.00 89.00      A    N  
ATOM    939  CA  LYS A 118      -7.397  19.298   5.203  1.00 89.00      A    C  
ATOM    940  C   LYS A 118      -7.045  19.360   3.717  1.00 89.00      A    C  
ATOM    941  O   LYS A 118      -7.099  18.311   3.063  1.00 89.00      A    O  
ATOM    942  CB  LYS A 118      -8.917  19.403   5.396  1.00 89.00      A    C  
ATOM    943  CG  LYS A 118      -9.346  19.029   6.823  1.00 89.00      A    C  
ATOM    944  CD  LYS A 118     -10.875  19.019   6.947  1.00 89.00      A    C  
ATOM    945  CE  LYS A 118     -11.277  18.596   8.365  1.00 89.00      A    C  
ATOM    946  NZ  LYS A 118     -12.747  18.432   8.502  1.00 89.00      A    N1+
ATOM    947  N   ASP A 119      -6.675  20.536   3.220  1.00 88.19      A    N  
ATOM    948  CA  ASP A 119      -6.389  20.789   1.808  1.00 88.19      A    C  
ATOM    949  C   ASP A 119      -4.930  20.434   1.483  1.00 88.19      A    C  
ATOM    950  O   ASP A 119      -4.623  19.817   0.451  1.00 88.19      A    O  
ATOM    951  CB  ASP A 119      -6.712  22.261   1.483  1.00 88.19      A    C  
ATOM    952  CG  ASP A 119      -8.200  22.606   1.645  1.00 88.19      A    C  
ATOM    953  OD1 ASP A 119      -9.033  21.683   1.481  1.00 88.19      A    O  
ATOM    954  OD2 ASP A 119      -8.505  23.790   1.897  1.00 88.19      A    O1-
ATOM    955  N   LEU A 120      -4.017  20.733   2.411  1.00 89.56      A    N  
ATOM    956  CA  LEU A 120      -2.604  20.372   2.300  1.00 89.56      A    C  
ATOM    957  C   LEU A 120      -2.354  18.879   2.565  1.00 89.56      A    C  
ATOM    958  O   LEU A 120      -1.484  18.280   1.926  1.00 89.56      A    O  
ATOM    959  CB  LEU A 120      -1.782  21.249   3.258  1.00 89.56      A    C  
ATOM    960  CG  LEU A 120      -1.839  22.763   2.973  1.00 89.56      A    C  
ATOM    961  CD1 LEU A 120      -0.989  23.495   4.010  1.00 89.56      A    C  
ATOM    962  CD2 LEU A 120      -1.310  23.110   1.578  1.00 89.56      A    C  
ATOM    963  N   CYS A 121      -3.112  18.259   3.476  1.00 91.12      A    N  
ATOM    964  CA  CYS A 121      -2.902  16.868   3.872  1.00 91.12      A    C  
ATOM    965  C   CYS A 121      -3.287  15.868   2.768  1.00 91.12      A    C  
ATOM    966  O   CYS A 121      -4.381  15.903   2.203  1.00 91.12      A    O  
ATOM    967  CB  CYS A 121      -3.651  16.585   5.178  1.00 91.12      A    C  
ATOM    968  SG  CYS A 121      -3.246  14.922   5.796  1.00 91.12      A    S  
ATOM    969  N   THR A 122      -2.387  14.916   2.518  1.00 88.88      A    N  
ATOM    970  CA  THR A 122      -2.546  13.791   1.578  1.00 88.88      A    C  
ATOM    971  C   THR A 122      -2.771  12.451   2.275  1.00 88.88      A    C  
ATOM    972  O   THR A 122      -2.639  11.405   1.646  1.00 88.88      A    O  
ATOM    973  CB  THR A 122      -1.305  13.663   0.692  1.00 88.88      A    C  
ATOM    974  CG2 THR A 122      -1.091  14.880  -0.196  1.00 88.88      A    C  
ATOM    975  OG1 THR A 122      -0.174  13.550   1.520  1.00 88.88      A    O  
ATOM    976  N   ASP A 123      -3.048  12.467   3.582  1.00 91.69      A    N  
ATOM    977  CA  ASP A 123      -3.353  11.261   4.357  1.00 91.69      A    C  
ATOM    978  C   ASP A 123      -2.215  10.212   4.355  1.00 91.69      A    C  
ATOM    979  O   ASP A 123      -2.419   9.003   4.428  1.00 91.69      A    O  
ATOM    980  CB  ASP A 123      -4.735  10.750   3.931  1.00 91.69      A    C  
ATOM    981  CG  ASP A 123      -5.839  11.674   4.434  1.00 91.69      A    C  
ATOM    982  OD1 ASP A 123      -6.111  11.619   5.653  1.00 91.69      A    O  
ATOM    983  OD2 ASP A 123      -6.396  12.455   3.629  1.00 91.69      A    O1-
ATOM    984  N   CYS A 124      -0.970  10.696   4.308  1.00 89.44      A    N  
ATOM    985  CA  CYS A 124       0.230   9.863   4.235  1.00 89.44      A    C  
ATOM    986  C   CYS A 124       0.543   9.025   5.483  1.00 89.44      A    C  
ATOM    987  O   CYS A 124       1.214   7.997   5.388  1.00 89.44      A    O  
ATOM    988  CB  CYS A 124       1.423  10.769   3.938  1.00 89.44      A    C  
ATOM    989  SG  CYS A 124       1.742  12.038   5.195  1.00 89.44      A    S  
ATOM    990  N   GLY A 125       0.122   9.498   6.657  1.00 90.69      A    N  
ATOM    991  CA  GLY A 125       0.357   8.840   7.940  1.00 90.69      A    C  
ATOM    992  C   GLY A 125       1.737   9.055   8.577  1.00 90.69      A    C  
ATOM    993  O   GLY A 125       1.949   8.570   9.681  1.00 90.69      A    O  
ATOM    994  N   PHE A 126       2.669   9.816   7.982  1.00 90.50      A    N  
ATOM    995  CA  PHE A 126       3.983  10.070   8.613  1.00 90.50      A    C  
ATOM    996  C   PHE A 126       3.879  10.738   9.990  1.00 90.50      A    C  
ATOM    997  O   PHE A 126       4.671  10.464  10.887  1.00 90.50      A    O  
ATOM    998  CB  PHE A 126       4.857  10.955   7.715  1.00 90.50      A    C  
ATOM    999  CG  PHE A 126       5.556  10.198   6.613  1.00 90.50      A    C  
ATOM   1000  CD1 PHE A 126       6.631   9.347   6.931  1.00 90.50      A    C  
ATOM   1001  CD2 PHE A 126       5.147  10.340   5.278  1.00 90.50      A    C  
ATOM   1002  CE1 PHE A 126       7.285   8.624   5.919  1.00 90.50      A    C  
ATOM   1003  CE2 PHE A 126       5.804   9.616   4.273  1.00 90.50      A    C  
ATOM   1004  CZ  PHE A 126       6.866   8.755   4.587  1.00 90.50      A    C  
ATOM   1005  N   CYS A 127       2.888  11.606  10.174  1.00 91.75      A    N  
ATOM   1006  CA  CYS A 127       2.634  12.256  11.453  1.00 91.75      A    C  
ATOM   1007  C   CYS A 127       2.030  11.327  12.514  1.00 91.75      A    C  
ATOM   1008  O   CYS A 127       2.160  11.640  13.694  1.00 91.75      A    O  
ATOM   1009  CB  CYS A 127       1.740  13.467  11.206  1.00 91.75      A    C  
ATOM   1010  SG  CYS A 127       0.228  12.982  10.322  1.00 91.75      A    S  
ATOM   1011  N   VAL A 128       1.412  10.208  12.116  1.00 91.50      A    N  
ATOM   1012  CA  VAL A 128       0.923   9.176  13.045  1.00 91.50      A    C  
ATOM   1013  C   VAL A 128       2.119   8.527  13.740  1.00 91.50      A    C  
ATOM   1014  O   VAL A 128       2.183   8.518  14.966  1.00 91.50      A    O  
ATOM   1015  CB  VAL A 128       0.064   8.117  12.318  1.00 91.50      A    C  
ATOM   1016  CG1 VAL A 128      -0.434   7.028  13.271  1.00 91.50      A    C  
ATOM   1017  CG2 VAL A 128      -1.162   8.743  11.638  1.00 91.50      A    C  
ATOM   1018  N   GLU A 129       3.117   8.093  12.963  1.00 87.25      A    N  
ATOM   1019  CA  GLU A 129       4.367   7.527  13.494  1.00 87.25      A    C  
ATOM   1020  C   GLU A 129       5.201   8.566  14.251  1.00 87.25      A    C  
ATOM   1021  O   GLU A 129       5.766   8.287  15.306  1.00 87.25      A    O  
ATOM   1022  CB  GLU A 129       5.214   6.953  12.344  1.00 87.25      A    C  
ATOM   1023  CG  GLU A 129       4.553   5.786  11.602  1.00 87.25      A    C  
ATOM   1024  CD  GLU A 129       4.054   4.713  12.573  1.00 87.25      A    C  
ATOM   1025  OE1 GLU A 129       2.845   4.400  12.496  1.00 87.25      A    O  
ATOM   1026  OE2 GLU A 129       4.841   4.290  13.441  1.00 87.25      A    O1-
ATOM   1027  N   GLY A 130       5.263   9.793  13.729  1.00 88.00      A    N  
ATOM   1028  CA  GLY A 130       6.068  10.862  14.311  1.00 88.00      A    C  
ATOM   1029  C   GLY A 130       5.495  11.486  15.586  1.00 88.00      A    C  
ATOM   1030  O   GLY A 130       6.189  12.273  16.225  1.00 88.00      A    O  
ATOM   1031  N   CYS A 131       4.242  11.211  15.962  1.00 90.38      A    N  
ATOM   1032  CA  CYS A 131       3.621  11.819  17.138  1.00 90.38      A    C  
ATOM   1033  C   CYS A 131       3.999  11.042  18.410  1.00 90.38      A    C  
ATOM   1034  O   CYS A 131       3.492   9.941  18.599  1.00 90.38      A    O  
ATOM   1035  CB  CYS A 131       2.098  11.865  16.938  1.00 90.38      A    C  
ATOM   1036  SG  CYS A 131       1.308  12.705  18.347  1.00 90.38      A    S  
ATOM   1037  N   PRO A 132       4.797  11.578  19.352  1.00 86.69      A    N  
ATOM   1038  CA  PRO A 132       5.136  10.861  20.588  1.00 86.69      A    C  
ATOM   1039  C   PRO A 132       3.926  10.681  21.513  1.00 86.69      A    C  
ATOM   1040  O   PRO A 132       3.823   9.665  22.194  1.00 86.69      A    O  
ATOM   1041  CB  PRO A 132       6.232  11.692  21.253  1.00 86.69      A    C  
ATOM   1042  CG  PRO A 132       5.963  13.106  20.746  1.00 86.69      A    C  
ATOM   1043  CD  PRO A 132       5.442  12.881  19.329  1.00 86.69      A    C  
ATOM   1044  N   ASN A 133       2.950  11.583  21.433  1.00 85.25      A    N  
ATOM   1045  CA  ASN A 133       1.800  11.613  22.333  1.00 85.25      A    C  
ATOM   1046  C   ASN A 133       0.599  10.812  21.810  1.00 85.25      A    C  
ATOM   1047  O   ASN A 133      -0.435  10.820  22.457  1.00 85.25      A    O  
ATOM   1048  CB  ASN A 133       1.444  13.088  22.621  1.00 85.25      A    C  
ATOM   1049  CG  ASN A 133       2.587  13.871  23.259  1.00 85.25      A    C  
ATOM   1050  ND2 ASN A 133       2.516  15.182  23.248  1.00 85.25      A    N  
ATOM   1051  OD1 ASN A 133       3.565  13.312  23.716  1.00 85.25      A    O  
ATOM   1052  N   GLY A 134       0.665  10.189  20.627  1.00 86.44      A    N  
ATOM   1053  CA  GLY A 134      -0.457   9.386  20.107  1.00 86.44      A    C  
ATOM   1054  C   GLY A 134      -1.739  10.173  19.824  1.00 86.44      A    C  
ATOM   1055  O   GLY A 134      -2.815   9.592  19.760  1.00 86.44      A    O  
ATOM   1056  N   SER A 135      -1.636  11.495  19.658  1.00 88.44      A    N  
ATOM   1057  CA  SER A 135      -2.780  12.381  19.407  1.00 88.44      A    C  
ATOM   1058  C   SER A 135      -3.277  12.352  17.960  1.00 88.44      A    C  
ATOM   1059  O   SER A 135      -4.319  12.932  17.664  1.00 88.44      A    O  
ATOM   1060  CB  SER A 135      -2.419  13.822  19.781  1.00 88.44      A    C  
ATOM   1061  OG  SER A 135      -2.023  13.911  21.137  1.00 88.44      A    O  
ATOM   1062  N   ILE A 136      -2.534  11.713  17.053  1.00 90.62      A    N  
ATOM   1063  CA  ILE A 136      -2.890  11.546  15.643  1.00 90.62      A    C  
ATOM   1064  C   ILE A 136      -2.987  10.050  15.360  1.00 90.62      A    C  
ATOM   1065  O   ILE A 136      -2.051   9.312  15.666  1.00 90.62      A    O  
ATOM   1066  CB  ILE A 136      -1.873  12.238  14.705  1.00 90.62      A    C  
ATOM   1067  CG1 ILE A 136      -1.674  13.727  15.079  1.00 90.62      A    C  
ATOM   1068  CG2 ILE A 136      -2.353  12.127  13.247  1.00 90.62      A    C  
ATOM   1069  CD1 ILE A 136      -0.605  14.445  14.245  1.00 90.62      A    C  
ATOM   1070  N   LEU A 137      -4.095   9.622  14.761  1.00 89.69      A    N  
ATOM   1071  CA  LEU A 137      -4.352   8.234  14.392  1.00 89.69      A    C  
ATOM   1072  C   LEU A 137      -4.704   8.112  12.912  1.00 89.69      A    C  
ATOM   1073  O   LEU A 137      -5.337   8.993  12.327  1.00 89.69      A    O  
ATOM   1074  CB  LEU A 137      -5.477   7.647  15.267  1.00 89.69      A    C  
ATOM   1075  CG  LEU A 137      -5.123   7.444  16.751  1.00 89.69      A    C  
ATOM   1076  CD1 LEU A 137      -6.288   6.742  17.450  1.00 89.69      A    C  
ATOM   1077  CD2 LEU A 137      -3.897   6.545  16.932  1.00 89.69      A    C  
ATOM   1078  N   ASP A 138      -4.312   6.987  12.326  1.00 91.50      A    N  
ATOM   1079  CA  ASP A 138      -4.915   6.477  11.105  1.00 91.50      A    C  
ATOM   1080  C   ASP A 138      -6.189   5.688  11.431  1.00 91.50      A    C  
ATOM   1081  O   ASP A 138      -6.232   4.942  12.413  1.00 91.50      A    O  
ATOM   1082  CB  ASP A 138      -3.904   5.639  10.311  1.00 91.50      A    C  
ATOM   1083  CG  ASP A 138      -3.384   4.404  11.056  1.00 91.50      A    C  
ATOM   1084  OD1 ASP A 138      -2.802   4.564  12.159  1.00 91.50      A    O  
ATOM   1085  OD2 ASP A 138      -3.458   3.293  10.490  1.00 91.50      A    O1-
ATOM   1086  N   LYS A 139      -7.222   5.853  10.604  1.00 89.81      A    N  
ATOM   1087  CA  LYS A 139      -8.470   5.095  10.719  1.00 89.81      A    C  
ATOM   1088  C   LYS A 139      -8.264   3.637  10.344  1.00 89.81      A    C  
ATOM   1089  O   LYS A 139      -7.568   3.332   9.371  1.00 89.81      A    O  
ATOM   1090  CB  LYS A 139      -9.584   5.718   9.872  1.00 89.81      A    C  
ATOM   1091  CG  LYS A 139      -9.975   7.096  10.413  1.00 89.81      A    C  
ATOM   1092  CD  LYS A 139     -11.310   7.547   9.837  1.00 89.81      A    C  
ATOM   1093  CE  LYS A 139     -11.567   8.986  10.280  1.00 89.81      A    C  
ATOM   1094  NZ  LYS A 139     -12.976   9.366  10.082  1.00 89.81      A    N1+
ATOM   1095  N   VAL A 140      -8.919   2.755  11.090  1.00 89.44      A    N  
ATOM   1096  CA  VAL A 140      -8.945   1.314  10.836  1.00 89.44      A    C  
ATOM   1097  C   VAL A 140     -10.298   0.954  10.250  1.00 89.44      A    C  
ATOM   1098  O   VAL A 140     -11.328   1.316  10.801  1.00 89.44      A    O  
ATOM   1099  CB  VAL A 140      -8.671   0.496  12.111  1.00 89.44      A    C  
ATOM   1100  CG1 VAL A 140      -8.621  -1.002  11.782  1.00 89.44      A    C  
ATOM   1101  CG2 VAL A 140      -7.405   0.943  12.862  1.00 89.44      A    C  
ATOM   1102  N   GLU A 141     -10.315   0.233   9.134  1.00 88.50      A    N  
ATOM   1103  CA  GLU A 141     -11.550  -0.054   8.386  1.00 88.50      A    C  
ATOM   1104  C   GLU A 141     -11.993  -1.521   8.549  1.00 88.50      A    C  
ATOM   1105  O   GLU A 141     -12.748  -2.056   7.740  1.00 88.50      A    O  
ATOM   1106  CB  GLU A 141     -11.396   0.410   6.926  1.00 88.50      A    C  
ATOM   1107  CG  GLU A 141     -11.131   1.926   6.829  1.00 88.50      A    C  
ATOM   1108  CD  GLU A 141     -10.828   2.412   5.402  1.00 88.50      A    C  
ATOM   1109  OE1 GLU A 141     -11.374   3.479   5.024  1.00 88.50      A    O  
ATOM   1110  OE2 GLU A 141      -9.996   1.777   4.719  1.00 88.50      A    O1-
ATOM   1111  N   PHE A 142     -11.532  -2.193   9.612  1.00 91.88      A    N  
ATOM   1112  CA  PHE A 142     -11.756  -3.628   9.777  1.00 91.88      A    C  
ATOM   1113  C   PHE A 142     -13.191  -3.996  10.167  1.00 91.88      A    C  
ATOM   1114  O   PHE A 142     -13.702  -4.980   9.651  1.00 91.88      A    O  
ATOM   1115  CB  PHE A 142     -10.756  -4.236  10.763  1.00 91.88      A    C  
ATOM   1116  CG  PHE A 142     -10.940  -5.738  10.899  1.00 91.88      A    C  
ATOM   1117  CD1 PHE A 142     -11.429  -6.286  12.096  1.00 91.88      A    C  
ATOM   1118  CD2 PHE A 142     -10.675  -6.588   9.808  1.00 91.88      A    C  
ATOM   1119  CE1 PHE A 142     -11.601  -7.676  12.219  1.00 91.88      A    C  
ATOM   1120  CE2 PHE A 142     -10.864  -7.977   9.924  1.00 91.88      A    C  
ATOM   1121  CZ  PHE A 142     -11.315  -8.524  11.136  1.00 91.88      A    C  
ATOM   1122  N   ILE A 143     -13.871  -3.244  11.040  1.00 91.75      A    N  
ATOM   1123  CA  ILE A 143     -15.249  -3.589  11.444  1.00 91.75      A    C  
ATOM   1124  C   ILE A 143     -16.229  -3.541  10.248  1.00 91.75      A    C  
ATOM   1125  O   ILE A 143     -16.963  -4.513  10.052  1.00 91.75      A    O  
ATOM   1126  CB  ILE A 143     -15.716  -2.758  12.665  1.00 91.75      A    C  
ATOM   1127  CG1 ILE A 143     -14.808  -2.929  13.904  1.00 91.75      A    C  
ATOM   1128  CG2 ILE A 143     -17.175  -3.086  13.019  1.00 91.75      A    C  
ATOM   1129  CD1 ILE A 143     -14.730  -4.349  14.482  1.00 91.75      A    C  
ATOM   1130  N   PRO A 144     -16.219  -2.499   9.389  1.00 92.50      A    N  
ATOM   1131  CA  PRO A 144     -16.973  -2.517   8.133  1.00 92.50      A    C  
ATOM   1132  C   PRO A 144     -16.577  -3.676   7.209  1.00 92.50      A    C  
ATOM   1133  O   PRO A 144     -17.448  -4.364   6.681  1.00 92.50      A    O  
ATOM   1134  CB  PRO A 144     -16.705  -1.164   7.468  1.00 92.50      A    C  
ATOM   1135  CG  PRO A 144     -16.367  -0.252   8.642  1.00 92.50      A    C  
ATOM   1136  CD  PRO A 144     -15.623  -1.185   9.587  1.00 92.50      A    C  
ATOM   1137  N   LEU A 145     -15.279  -3.960   7.068  1.00 94.19      A    N  
ATOM   1138  CA  LEU A 145     -14.805  -5.110   6.297  1.00 94.19      A    C  
ATOM   1139  C   LEU A 145     -15.299  -6.446   6.879  1.00 94.19      A    C  
ATOM   1140  O   LEU A 145     -15.662  -7.348   6.134  1.00 94.19      A    O  
ATOM   1141  CB  LEU A 145     -13.273  -5.039   6.224  1.00 94.19      A    C  
ATOM   1142  CG  LEU A 145     -12.598  -6.303   5.670  1.00 94.19      A    C  
ATOM   1143  CD1 LEU A 145     -13.051  -6.660   4.257  1.00 94.19      A    C  
ATOM   1144  CD2 LEU A 145     -11.091  -6.079   5.644  1.00 94.19      A    C  
ATOM   1145  N   ALA A 146     -15.375  -6.590   8.198  1.00 93.12      A    N  
ATOM   1146  CA  ALA A 146     -15.863  -7.804   8.836  1.00 93.12      A    C  
ATOM   1147  C   ALA A 146     -17.357  -8.048   8.558  1.00 93.12      A    C  
ATOM   1148  O   ALA A 146     -17.786  -9.199   8.566  1.00 93.12      A    O  
ATOM   1149  CB  ALA A 146     -15.546  -7.732  10.333  1.00 93.12      A    C  
ATOM   1150  N   ASN A 147     -18.156  -7.005   8.281  1.00 91.44      A    N  
ATOM   1151  CA  ASN A 147     -19.497  -7.189   7.710  1.00 91.44      A    C  
ATOM   1152  C   ASN A 147     -19.410  -7.795   6.307  1.00 91.44      A    C  
ATOM   1153  O   ASN A 147     -20.066  -8.800   6.048  1.00 91.44      A    O  
ATOM   1154  CB  ASN A 147     -20.283  -5.868   7.659  1.00 91.44      A    C  
ATOM   1155  CG  ASN A 147     -20.803  -5.424   9.005  1.00 91.44      A    C  
ATOM   1156  ND2 ASN A 147     -20.614  -4.181   9.371  1.00 91.44      A    N  
ATOM   1157  OD1 ASN A 147     -21.442  -6.171   9.720  1.00 91.44      A    O  
ATOM   1158  N   LEU A 148     -18.557  -7.238   5.441  1.00 92.94      A    N  
ATOM   1159  CA  LEU A 148     -18.373  -7.718   4.070  1.00 92.94      A    C  
ATOM   1160  C   LEU A 148     -17.897  -9.180   4.022  1.00 92.94      A    C  
ATOM   1161  O   LEU A 148     -18.387  -9.960   3.214  1.00 92.94      A    O  
ATOM   1162  CB  LEU A 148     -17.392  -6.779   3.342  1.00 92.94      A    C  
ATOM   1163  CG  LEU A 148     -17.205  -7.123   1.855  1.00 92.94      A    C  
ATOM   1164  CD1 LEU A 148     -18.487  -6.847   1.068  1.00 92.94      A    C  
ATOM   1165  CD2 LEU A 148     -16.071  -6.292   1.254  1.00 92.94      A    C  
ATOM   1166  N   LEU A 149     -16.989  -9.580   4.918  1.00 94.56      A    N  
ATOM   1167  CA  LEU A 149     -16.494 -10.961   5.015  1.00 94.56      A    C  
ATOM   1168  C   LEU A 149     -17.577 -11.972   5.434  1.00 94.56      A    C  
ATOM   1169  O   LEU A 149     -17.438 -13.160   5.160  1.00 94.56      A    O  
ATOM   1170  CB  LEU A 149     -15.320 -11.014   6.011  1.00 94.56      A    C  
ATOM   1171  CG  LEU A 149     -14.034 -10.295   5.565  1.00 94.56      A    C  
ATOM   1172  CD1 LEU A 149     -13.013 -10.330   6.701  1.00 94.56      A    C  
ATOM   1173  CD2 LEU A 149     -13.396 -10.944   4.339  1.00 94.56      A    C  
ATOM   1174  N   LYS A 150     -18.656 -11.523   6.092  1.00 90.31      A    N  
ATOM   1175  CA  LYS A 150     -19.814 -12.367   6.439  1.00 90.31      A    C  
ATOM   1176  C   LYS A 150     -20.810 -12.503   5.278  1.00 90.31      A    C  
ATOM   1177  O   LYS A 150     -21.728 -13.323   5.355  1.00 90.31      A    O  
ATOM   1178  CB  LYS A 150     -20.504 -11.821   7.705  1.00 90.31      A    C  
ATOM   1179  CG  LYS A 150     -19.674 -11.983   8.992  1.00 90.31      A    C  
ATOM   1180  CD  LYS A 150     -20.364 -11.293  10.186  1.00 90.31      A    C  
ATOM   1181  CE  LYS A 150     -19.536 -11.422  11.477  1.00 90.31      A    C  
ATOM   1182  NZ  LYS A 150     -20.198 -10.786  12.656  1.00 90.31      A    N1+
ATOM   1183  N   GLU A 151     -20.674 -11.702   4.221  1.00 89.88      A    N  
ATOM   1184  CA  GLU A 151     -21.536 -11.777   3.043  1.00 89.88      A    C  
ATOM   1185  C   GLU A 151     -21.161 -12.955   2.129  1.00 89.88      A    C  
ATOM   1186  O   GLU A 151     -20.137 -13.613   2.282  1.00 89.88      A    O  
ATOM   1187  CB  GLU A 151     -21.547 -10.451   2.266  1.00 89.88      A    C  
ATOM   1188  CG  GLU A 151     -22.064  -9.274   3.109  1.00 89.88      A    C  
ATOM   1189  CD  GLU A 151     -22.240  -7.978   2.305  1.00 89.88      A    C  
ATOM   1190  OE1 GLU A 151     -22.620  -6.966   2.935  1.00 89.88      A    O  
ATOM   1191  OE2 GLU A 151     -22.068  -8.019   1.065  1.00 89.88      A    O1-
ATOM   1192  N   LYS A 152     -22.016 -13.251   1.142  1.00 86.94      A    N  
ATOM   1193  CA  LYS A 152     -21.784 -14.356   0.191  1.00 86.94      A    C  
ATOM   1194  C   LYS A 152     -20.779 -14.018  -0.915  1.00 86.94      A    C  
ATOM   1195  O   LYS A 152     -20.424 -14.904  -1.692  1.00 86.94      A    O  
ATOM   1196  CB  LYS A 152     -23.112 -14.816  -0.424  1.00 86.94      A    C  
ATOM   1197  CG  LYS A 152     -24.051 -15.443   0.611  1.00 86.94      A    C  
ATOM   1198  CD  LYS A 152     -25.284 -16.020  -0.091  1.00 86.94      A    C  
ATOM   1199  CE  LYS A 152     -26.210 -16.656   0.946  1.00 86.94      A    C  
ATOM   1200  NZ  LYS A 152     -27.400 -17.263   0.302  1.00 86.94      A    N1+
ATOM   1201  N   GLN A 153     -20.401 -12.750  -1.060  1.00 93.62      A    N  
ATOM   1202  CA  GLN A 153     -19.494 -12.319  -2.120  1.00 93.62      A    C  
ATOM   1203  C   GLN A 153     -18.053 -12.732  -1.786  1.00 93.62      A    C  
ATOM   1204  O   GLN A 153     -17.610 -12.523  -0.660  1.00 93.62      A    O  
ATOM   1205  CB  GLN A 153     -19.596 -10.805  -2.350  1.00 93.62      A    C  
ATOM   1206  CG  GLN A 153     -20.948 -10.416  -2.965  1.00 93.62      A    C  
ATOM   1207  CD  GLN A 153     -21.045  -8.937  -3.331  1.00 93.62      A    C  
ATOM   1208  NE2 GLN A 153     -22.041  -8.564  -4.104  1.00 93.62      A    N  
ATOM   1209  OE1 GLN A 153     -20.244  -8.090  -2.967  1.00 93.62      A    O  
ATOM   1210  N   PRO A 154     -17.299 -13.313  -2.735  1.00 96.62      A    N  
ATOM   1211  CA  PRO A 154     -15.915 -13.695  -2.489  1.00 96.62      A    C  
ATOM   1212  C   PRO A 154     -15.029 -12.459  -2.295  1.00 96.62      A    C  
ATOM   1213  O   PRO A 154     -14.926 -11.612  -3.184  1.00 96.62      A    O  
ATOM   1214  CB  PRO A 154     -15.499 -14.532  -3.702  1.00 96.62      A    C  
ATOM   1215  CG  PRO A 154     -16.429 -14.045  -4.816  1.00 96.62      A    C  
ATOM   1216  CD  PRO A 154     -17.710 -13.675  -4.082  1.00 96.62      A    C  
ATOM   1217  N   VAL A 155     -14.344 -12.390  -1.154  1.00 98.25      A    N  
ATOM   1218  CA  VAL A 155     -13.381 -11.327  -0.839  1.00 98.25      A    C  
ATOM   1219  C   VAL A 155     -11.959 -11.867  -0.966  1.00 98.25      A    C  
ATOM   1220  O   VAL A 155     -11.602 -12.833  -0.295  1.00 98.25      A    O  
ATOM   1221  CB  VAL A 155     -13.624 -10.738   0.562  1.00 98.25      A    C  
ATOM   1222  CG1 VAL A 155     -12.799  -9.460   0.738  1.00 98.25      A    C  
ATOM   1223  CG2 VAL A 155     -15.098 -10.389   0.813  1.00 98.25      A    C  
ATOM   1224  N   ILE A 156     -11.142 -11.251  -1.817  1.00 98.44      A    N  
ATOM   1225  CA  ILE A 156      -9.750 -11.644  -2.064  1.00 98.44      A    C  
ATOM   1226  C   ILE A 156      -8.804 -10.722  -1.297  1.00 98.44      A    C  
ATOM   1227  O   ILE A 156      -8.891  -9.499  -1.420  1.00 98.44      A    O  
ATOM   1228  CB  ILE A 156      -9.441 -11.647  -3.577  1.00 98.44      A    C  
ATOM   1229  CG1 ILE A 156     -10.418 -12.527  -4.394  1.00 98.44      A    C  
ATOM   1230  CG2 ILE A 156      -7.989 -12.090  -3.826  1.00 98.44      A    C  
ATOM   1231  CD1 ILE A 156     -10.431 -14.015  -4.016  1.00 98.44      A    C  
ATOM   1232  N   ALA A 157      -7.877 -11.309  -0.540  1.00 98.56      A    N  
ATOM   1233  CA  ALA A 157      -6.800 -10.580   0.119  1.00 98.56      A    C  
ATOM   1234  C   ALA A 157      -5.613 -10.429  -0.851  1.00 98.56      A    C  
ATOM   1235  O   ALA A 157      -4.902 -11.391  -1.133  1.00 98.56      A    O  
ATOM   1236  CB  ALA A 157      -6.431 -11.285   1.438  1.00 98.56      A    C  
ATOM   1237  N   ALA A 158      -5.396  -9.226  -1.378  1.00 98.50      A    N  
ATOM   1238  CA  ALA A 158      -4.258  -8.891  -2.228  1.00 98.50      A    C  
ATOM   1239  C   ALA A 158      -3.087  -8.401  -1.356  1.00 98.50      A    C  
ATOM   1240  O   ALA A 158      -3.076  -7.257  -0.896  1.00 98.50      A    O  
ATOM   1241  CB  ALA A 158      -4.716  -7.869  -3.276  1.00 98.50      A    C  
ATOM   1242  N   VAL A 159      -2.097  -9.260  -1.105  1.00 98.44      A    N  
ATOM   1243  CA  VAL A 159      -1.021  -8.994  -0.134  1.00 98.44      A    C  
ATOM   1244  C   VAL A 159       0.222  -8.390  -0.786  1.00 98.44      A    C  
ATOM   1245  O   VAL A 159       0.735  -8.894  -1.783  1.00 98.44      A    O  
ATOM   1246  CB  VAL A 159      -0.675 -10.232   0.714  1.00 98.44      A    C  
ATOM   1247  CG1 VAL A 159      -1.886 -10.701   1.530  1.00 98.44      A    C  
ATOM   1248  CG2 VAL A 159      -0.159 -11.430  -0.090  1.00 98.44      A    C  
ATOM   1249  N   ALA A 160       0.730  -7.295  -0.223  1.00 98.19      A    N  
ATOM   1250  CA  ALA A 160       1.939  -6.630  -0.695  1.00 98.19      A    C  
ATOM   1251  C   ALA A 160       3.164  -7.562  -0.612  1.00 98.19      A    C  
ATOM   1252  O   ALA A 160       3.287  -8.299   0.367  1.00 98.19      A    O  
ATOM   1253  CB  ALA A 160       2.171  -5.363   0.134  1.00 98.19      A    C  
ATOM   1254  N   PRO A 161       4.149  -7.457  -1.527  1.00 96.75      A    N  
ATOM   1255  CA  PRO A 161       5.314  -8.349  -1.512  1.00 96.75      A    C  
ATOM   1256  C   PRO A 161       6.190  -8.210  -0.253  1.00 96.75      A    C  
ATOM   1257  O   PRO A 161       6.982  -9.087   0.062  1.00 96.75      A    O  
ATOM   1258  CB  PRO A 161       6.099  -8.042  -2.792  1.00 96.75      A    C  
ATOM   1259  CG  PRO A 161       5.163  -7.198  -3.658  1.00 96.75      A    C  
ATOM   1260  CD  PRO A 161       4.196  -6.558  -2.672  1.00 96.75      A    C  
ATOM   1261  N   ALA A 162       6.031  -7.120   0.507  1.00 97.62      A    N  
ATOM   1262  CA  ALA A 162       6.742  -6.878   1.763  1.00 97.62      A    C  
ATOM   1263  C   ALA A 162       6.243  -7.744   2.940  1.00 97.62      A    C  
ATOM   1264  O   ALA A 162       6.719  -7.557   4.059  1.00 97.62      A    O  
ATOM   1265  CB  ALA A 162       6.645  -5.377   2.081  1.00 97.62      A    C  
ATOM   1266  N   ILE A 163       5.264  -8.630   2.714  1.00 97.50      A    N  
ATOM   1267  CA  ILE A 163       4.635  -9.459   3.751  1.00 97.50      A    C  
ATOM   1268  C   ILE A 163       5.572 -10.532   4.324  1.00 97.50      A    C  
ATOM   1269  O   ILE A 163       5.418 -10.936   5.478  1.00 97.50      A    O  
ATOM   1270  CB  ILE A 163       3.323 -10.066   3.204  1.00 97.50      A    C  
ATOM   1271  CG1 ILE A 163       2.486 -10.617   4.373  1.00 97.50      A    C  
ATOM   1272  CG2 ILE A 163       3.569 -11.133   2.120  1.00 97.50      A    C  
ATOM   1273  CD1 ILE A 163       1.024 -10.917   4.025  1.00 97.50      A    C  
ATOM   1274  N   THR A 164       6.564 -10.974   3.551  1.00 94.94      A    N  
ATOM   1275  CA  THR A 164       7.483 -12.040   3.957  1.00 94.94      A    C  
ATOM   1276  C   THR A 164       8.243 -11.675   5.235  1.00 94.94      A    C  
ATOM   1277  O   THR A 164       8.845 -10.605   5.337  1.00 94.94      A    O  
ATOM   1278  CB  THR A 164       8.470 -12.362   2.830  1.00 94.94      A    C  
ATOM   1279  CG2 THR A 164       9.223 -13.660   3.105  1.00 94.94      A    C  
ATOM   1280  OG1 THR A 164       7.757 -12.533   1.627  1.00 94.94      A    O  
ATOM   1281  N   GLY A 165       8.210 -12.573   6.224  1.00 95.31      A    N  
ATOM   1282  CA  GLY A 165       8.864 -12.404   7.526  1.00 95.31      A    C  
ATOM   1283  C   GLY A 165       8.142 -11.473   8.509  1.00 95.31      A    C  
ATOM   1284  O   GLY A 165       8.571 -11.360   9.655  1.00 95.31      A    O  
ATOM   1285  N   GLN A 166       7.046 -10.813   8.111  1.00 97.38      A    N  
ATOM   1286  CA  GLN A 166       6.330  -9.865   8.981  1.00 97.38      A    C  
ATOM   1287  C   GLN A 166       5.607 -10.562  10.143  1.00 97.38      A    C  
ATOM   1288  O   GLN A 166       5.483  -9.990  11.223  1.00 97.38      A    O  
ATOM   1289  CB  GLN A 166       5.315  -9.054   8.158  1.00 97.38      A    C  
ATOM   1290  CG  GLN A 166       5.952  -8.212   7.046  1.00 97.38      A    C  
ATOM   1291  CD  GLN A 166       6.796  -7.049   7.542  1.00 97.38      A    C  
ATOM   1292  NE2 GLN A 166       7.847  -6.710   6.832  1.00 97.38      A    N  
ATOM   1293  OE1 GLN A 166       6.518  -6.401   8.539  1.00 97.38      A    O  
ATOM   1294  N   PHE A 167       5.147 -11.797   9.931  1.00 97.19      A    N  
ATOM   1295  CA  PHE A 167       4.324 -12.554  10.883  1.00 97.19      A    C  
ATOM   1296  C   PHE A 167       5.086 -13.676  11.604  1.00 97.19      A    C  
ATOM   1297  O   PHE A 167       4.469 -14.516  12.248  1.00 97.19      A    O  
ATOM   1298  CB  PHE A 167       3.062 -13.046  10.163  1.00 97.19      A    C  
ATOM   1299  CG  PHE A 167       2.158 -11.910   9.722  1.00 97.19      A    C  
ATOM   1300  CD1 PHE A 167       1.261 -11.339  10.643  1.00 97.19      A    C  
ATOM   1301  CD2 PHE A 167       2.237 -11.396   8.413  1.00 97.19      A    C  
ATOM   1302  CE1 PHE A 167       0.455 -10.253  10.262  1.00 97.19      A    C  
ATOM   1303  CE2 PHE A 167       1.432 -10.306   8.039  1.00 97.19      A    C  
ATOM   1304  CZ  PHE A 167       0.547  -9.731   8.963  1.00 97.19      A    C  
ATOM   1305  N   GLY A 168       6.417 -13.681  11.515  1.00 94.62      A    N  
ATOM   1306  CA  GLY A 168       7.287 -14.705  12.095  1.00 94.62      A    C  
ATOM   1307  C   GLY A 168       8.363 -15.147  11.107  1.00 94.62      A    C  
ATOM   1308  O   GLY A 168       8.171 -15.054   9.896  1.00 94.62      A    O  
ATOM   1309  N   ASP A 169       9.507 -15.606  11.619  1.00 90.81      A    N  
ATOM   1310  CA  ASP A 169      10.644 -16.002  10.774  1.00 90.81      A    C  
ATOM   1311  C   ASP A 169      10.409 -17.302  10.004  1.00 90.81      A    C  
ATOM   1312  O   ASP A 169      10.917 -17.425   8.888  1.00 90.81      A    O  
ATOM   1313  CB  ASP A 169      11.920 -16.108  11.625  1.00 90.81      A    C  
ATOM   1314  CG  ASP A 169      12.516 -14.733  11.899  1.00 90.81      A    C  
ATOM   1315  OD1 ASP A 169      12.519 -13.882  10.981  1.00 90.81      A    O  
ATOM   1316  OD2 ASP A 169      12.983 -14.440  13.022  1.00 90.81      A    O1-
ATOM   1317  N   ASP A 170       9.616 -18.201  10.590  1.00 91.19      A    N  
ATOM   1318  CA  ASP A 170       9.293 -19.530  10.062  1.00 91.19      A    C  
ATOM   1319  C   ASP A 170       7.894 -19.589   9.422  1.00 91.19      A    C  
ATOM   1320  O   ASP A 170       7.439 -20.656   9.024  1.00 91.19      A    O  
ATOM   1321  CB  ASP A 170       9.420 -20.565  11.194  1.00 91.19      A    C  
ATOM   1322  CG  ASP A 170      10.784 -20.534  11.891  1.00 91.19      A    C  
ATOM   1323  OD1 ASP A 170      11.814 -20.476  11.183  1.00 91.19      A    O  
ATOM   1324  OD2 ASP A 170      10.784 -20.532  13.143  1.00 91.19      A    O1-
ATOM   1325  N   VAL A 171       7.188 -18.453   9.343  1.00 96.50      A    N  
ATOM   1326  CA  VAL A 171       5.841 -18.396   8.762  1.00 96.50      A    C  
ATOM   1327  C   VAL A 171       5.935 -18.320   7.244  1.00 96.50      A    C  
ATOM   1328  O   VAL A 171       6.452 -17.343   6.693  1.00 96.50      A    O  
ATOM   1329  CB  VAL A 171       5.005 -17.245   9.343  1.00 96.50      A    C  
ATOM   1330  CG1 VAL A 171       3.649 -17.105   8.640  1.00 96.50      A    C  
ATOM   1331  CG2 VAL A 171       4.726 -17.512  10.825  1.00 96.50      A    C  
ATOM   1332  N   THR A 172       5.393 -19.327   6.564  1.00 95.56      A    N  
ATOM   1333  CA  THR A 172       5.387 -19.384   5.098  1.00 95.56      A    C  
ATOM   1334  C   THR A 172       4.215 -18.608   4.497  1.00 95.56      A    C  
ATOM   1335  O   THR A 172       3.215 -18.301   5.154  1.00 95.56      A    O  
ATOM   1336  CB  THR A 172       5.469 -20.825   4.562  1.00 95.56      A    C  
ATOM   1337  CG2 THR A 172       6.603 -21.607   5.221  1.00 95.56      A    C  
ATOM   1338  OG1 THR A 172       4.273 -21.533   4.754  1.00 95.56      A    O  
ATOM   1339  N   ILE A 173       4.326 -18.268   3.210  1.00 95.44      A    N  
ATOM   1340  CA  ILE A 173       3.255 -17.574   2.483  1.00 95.44      A    C  
ATOM   1341  C   ILE A 173       1.981 -18.432   2.399  1.00 95.44      A    C  
ATOM   1342  O   ILE A 173       0.870 -17.909   2.475  1.00 95.44      A    O  
ATOM   1343  CB  ILE A 173       3.787 -17.124   1.102  1.00 95.44      A    C  
ATOM   1344  CG1 ILE A 173       2.928 -16.043   0.417  1.00 95.44      A    C  
ATOM   1345  CG2 ILE A 173       3.964 -18.307   0.133  1.00 95.44      A    C  
ATOM   1346  CD1 ILE A 173       2.795 -14.742   1.223  1.00 95.44      A    C  
ATOM   1347  N   ASP A 174       2.138 -19.755   2.344  1.00 96.62      A    N  
ATOM   1348  CA  ASP A 174       1.034 -20.710   2.284  1.00 96.62      A    C  
ATOM   1349  C   ASP A 174       0.318 -20.842   3.636  1.00 96.62      A    C  
ATOM   1350  O   ASP A 174      -0.905 -20.980   3.683  1.00 96.62      A    O  
ATOM   1351  CB  ASP A 174       1.577 -22.059   1.800  1.00 96.62      A    C  
ATOM   1352  CG  ASP A 174       2.127 -21.989   0.370  1.00 96.62      A    C  
ATOM   1353  OD1 ASP A 174       1.526 -21.277  -0.471  1.00 96.62      A    O  
ATOM   1354  OD2 ASP A 174       3.125 -22.684   0.099  1.00 96.62      A    O1-
ATOM   1355  N   GLN A 175       1.043 -20.715   4.753  1.00 97.69      A    N  
ATOM   1356  CA  GLN A 175       0.431 -20.596   6.080  1.00 97.69      A    C  
ATOM   1357  C   GLN A 175      -0.357 -19.292   6.238  1.00 97.69      A    C  
ATOM   1358  O   GLN A 175      -1.451 -19.288   6.810  1.00 97.69      A    O  
ATOM   1359  CB  GLN A 175       1.511 -20.650   7.160  1.00 97.69      A    C  
ATOM   1360  CG  GLN A 175       2.082 -22.057   7.328  1.00 97.69      A    C  
ATOM   1361  CD  GLN A 175       3.121 -22.102   8.434  1.00 97.69      A    C  
ATOM   1362  NE2 GLN A 175       3.009 -23.046   9.342  1.00 97.69      A    N  
ATOM   1363  OE1 GLN A 175       4.011 -21.268   8.509  1.00 97.69      A    O  
ATOM   1364  N   LEU A 176       0.161 -18.181   5.702  1.00 97.94      A    N  
ATOM   1365  CA  LEU A 176      -0.567 -16.911   5.682  1.00 97.94      A    C  
ATOM   1366  C   LEU A 176      -1.846 -17.013   4.854  1.00 97.94      A    C  
ATOM   1367  O   LEU A 176      -2.890 -16.539   5.300  1.00 97.94      A    O  
ATOM   1368  CB  LEU A 176       0.328 -15.779   5.155  1.00 97.94      A    C  
ATOM   1369  CG  LEU A 176       1.413 -15.351   6.150  1.00 97.94      A    C  
ATOM   1370  CD1 LEU A 176       2.382 -14.391   5.463  1.00 97.94      A    C  
ATOM   1371  CD2 LEU A 176       0.815 -14.639   7.368  1.00 97.94      A    C  
ATOM   1372  N   ARG A 177      -1.808 -17.688   3.702  1.00 97.88      A    N  
ATOM   1373  CA  ARG A 177      -3.003 -17.965   2.896  1.00 97.88      A    C  
ATOM   1374  C   ARG A 177      -4.071 -18.700   3.710  1.00 97.88      A    C  
ATOM   1375  O   ARG A 177      -5.226 -18.267   3.724  1.00 97.88      A    O  
ATOM   1376  CB  ARG A 177      -2.570 -18.733   1.645  1.00 97.88      A    C  
ATOM   1377  CG  ARG A 177      -3.727 -19.010   0.684  1.00 97.88      A    C  
ATOM   1378  CD  ARG A 177      -3.145 -19.616  -0.589  1.00 97.88      A    C  
ATOM   1379  NE  ARG A 177      -4.195 -19.838  -1.583  1.00 97.88      A    N  
ATOM   1380  CZ  ARG A 177      -4.338 -20.855  -2.398  1.00 97.88      A    C  
ATOM   1381  NH1 ARG A 177      -3.513 -21.865  -2.390  1.00 97.88      A    N1+
ATOM   1382  NH2 ARG A 177      -5.332 -20.853  -3.242  1.00 97.88      A    N  
ATOM   1383  N   THR A 178      -3.688 -19.729   4.471  1.00 98.25      A    N  
ATOM   1384  CA  THR A 178      -4.591 -20.411   5.415  1.00 98.25      A    C  
ATOM   1385  C   THR A 178      -5.118 -19.463   6.497  1.00 98.25      A    C  
ATOM   1386  O   THR A 178      -6.309 -19.502   6.818  1.00 98.25      A    O  
ATOM   1387  CB  THR A 178      -3.897 -21.614   6.074  1.00 98.25      A    C  
ATOM   1388  CG2 THR A 178      -4.848 -22.431   6.951  1.00 98.25      A    C  
ATOM   1389  OG1 THR A 178      -3.460 -22.494   5.077  1.00 98.25      A    O  
ATOM   1390  N   ALA A 179      -4.272 -18.587   7.048  1.00 98.38      A    N  
ATOM   1391  CA  ALA A 179      -4.670 -17.610   8.063  1.00 98.38      A    C  
ATOM   1392  C   ALA A 179      -5.732 -16.630   7.537  1.00 98.38      A    C  
ATOM   1393  O   ALA A 179      -6.768 -16.451   8.178  1.00 98.38      A    O  
ATOM   1394  CB  ALA A 179      -3.428 -16.872   8.582  1.00 98.38      A    C  
ATOM   1395  N   PHE A 180      -5.539 -16.053   6.346  1.00 98.25      A    N  
ATOM   1396  CA  PHE A 180      -6.535 -15.173   5.722  1.00 98.25      A    C  
ATOM   1397  C   PHE A 180      -7.852 -15.908   5.447  1.00 98.25      A    C  
ATOM   1398  O   PHE A 180      -8.926 -15.378   5.736  1.00 98.25      A    O  
ATOM   1399  CB  PHE A 180      -5.970 -14.546   4.439  1.00 98.25      A    C  
ATOM   1400  CG  PHE A 180      -5.021 -13.392   4.698  1.00 98.25      A    C  
ATOM   1401  CD1 PHE A 180      -5.521 -12.151   5.132  1.00 98.25      A    C  
ATOM   1402  CD2 PHE A 180      -3.638 -13.552   4.517  1.00 98.25      A    C  
ATOM   1403  CE1 PHE A 180      -4.642 -11.089   5.406  1.00 98.25      A    C  
ATOM   1404  CE2 PHE A 180      -2.755 -12.496   4.793  1.00 98.25      A    C  
ATOM   1405  CZ  PHE A 180      -3.256 -11.265   5.242  1.00 98.25      A    C  
ATOM   1406  N   LYS A 181      -7.800 -17.160   4.982  1.00 97.69      A    N  
ATOM   1407  CA  LYS A 181      -9.015 -17.964   4.777  1.00 97.69      A    C  
ATOM   1408  C   LYS A 181      -9.756 -18.244   6.086  1.00 97.69      A    C  
ATOM   1409  O   LYS A 181     -10.981 -18.191   6.111  1.00 97.69      A    O  
ATOM   1410  CB  LYS A 181      -8.677 -19.242   3.998  1.00 97.69      A    C  
ATOM   1411  CG  LYS A 181      -8.304 -18.888   2.548  1.00 97.69      A    C  
ATOM   1412  CD  LYS A 181      -7.754 -20.070   1.749  1.00 97.69      A    C  
ATOM   1413  CE  LYS A 181      -8.845 -21.047   1.311  1.00 97.69      A    C  
ATOM   1414  NZ  LYS A 181      -8.248 -22.071   0.422  1.00 97.69      A    N1+
ATOM   1415  N   LYS A 182      -9.036 -18.447   7.198  1.00 96.75      A    N  
ATOM   1416  CA  LYS A 182      -9.639 -18.562   8.539  1.00 96.75      A    C  
ATOM   1417  C   LYS A 182     -10.307 -17.275   9.026  1.00 96.75      A    C  
ATOM   1418  O   LYS A 182     -11.298 -17.369   9.741  1.00 96.75      A    O  
ATOM   1419  CB  LYS A 182      -8.597 -19.020   9.567  1.00 96.75      A    C  
ATOM   1420  CG  LYS A 182      -8.346 -20.530   9.501  1.00 96.75      A    C  
ATOM   1421  CD  LYS A 182      -7.520 -20.962  10.717  1.00 96.75      A    C  
ATOM   1422  CE  LYS A 182      -7.474 -22.490  10.803  1.00 96.75      A    C  
ATOM   1423  NZ  LYS A 182      -7.049 -22.936  12.155  1.00 96.75      A    N1+
ATOM   1424  N   VAL A 183      -9.804 -16.101   8.638  1.00 96.44      A    N  
ATOM   1425  CA  VAL A 183     -10.466 -14.813   8.930  1.00 96.44      A    C  
ATOM   1426  C   VAL A 183     -11.785 -14.663   8.157  1.00 96.44      A    C  
ATOM   1427  O   VAL A 183     -12.683 -13.966   8.619  1.00 96.44      A    O  
ATOM   1428  CB  VAL A 183      -9.515 -13.626   8.651  1.00 96.44      A    C  
ATOM   1429  CG1 VAL A 183     -10.174 -12.252   8.822  1.00 96.44      A    C  
ATOM   1430  CG2 VAL A 183      -8.324 -13.646   9.612  1.00 96.44      A    C  
ATOM   1431  N   GLY A 184     -11.924 -15.330   7.008  1.00 96.31      A    N  
ATOM   1432  CA  GLY A 184     -13.127 -15.292   6.167  1.00 96.31      A    C  
ATOM   1433  C   GLY A 184     -12.875 -14.844   4.727  1.00 96.31      A    C  
ATOM   1434  O   GLY A 184     -13.819 -14.744   3.948  1.00 96.31      A    O  
ATOM   1435  N   PHE A 185     -11.622 -14.578   4.342  1.00 97.94      A    N  
ATOM   1436  CA  PHE A 185     -11.287 -14.313   2.942  1.00 97.94      A    C  
ATOM   1437  C   PHE A 185     -11.489 -15.569   2.088  1.00 97.94      A    C  
ATOM   1438  O   PHE A 185     -11.233 -16.689   2.527  1.00 97.94      A    O  
ATOM   1439  CB  PHE A 185      -9.855 -13.780   2.820  1.00 97.94      A    C  
ATOM   1440  CG  PHE A 185      -9.677 -12.389   3.394  1.00 97.94      A    C  
ATOM   1441  CD1 PHE A 185      -9.925 -11.273   2.579  1.00 97.94      A    C  
ATOM   1442  CD2 PHE A 185      -9.295 -12.194   4.735  1.00 97.94      A    C  
ATOM   1443  CE1 PHE A 185      -9.781  -9.978   3.099  1.00 97.94      A    C  
ATOM   1444  CE2 PHE A 185      -9.138 -10.898   5.253  1.00 97.94      A    C  
ATOM   1445  CZ  PHE A 185      -9.373  -9.786   4.429  1.00 97.94      A    C  
ATOM   1446  N   ALA A 186     -11.910 -15.387   0.837  1.00 97.44      A    N  
ATOM   1447  CA  ALA A 186     -12.049 -16.488  -0.109  1.00 97.44      A    C  
ATOM   1448  C   ALA A 186     -10.677 -17.029  -0.546  1.00 97.44      A    C  
ATOM   1449  O   ALA A 186     -10.492 -18.244  -0.639  1.00 97.44      A    O  
ATOM   1450  CB  ALA A 186     -12.890 -16.005  -1.297  1.00 97.44      A    C  
ATOM   1451  N   ASP A 187      -9.716 -16.132  -0.790  1.00 97.19      A    N  
ATOM   1452  CA  ASP A 187      -8.331 -16.491  -1.087  1.00 97.19      A    C  
ATOM   1453  C   ASP A 187      -7.350 -15.342  -0.781  1.00 97.19      A    C  
ATOM   1454  O   ASP A 187      -7.763 -14.196  -0.577  1.00 97.19      A    O  
ATOM   1455  CB  ASP A 187      -8.205 -16.946  -2.562  1.00 97.19      A    C  
ATOM   1456  CG  ASP A 187      -7.114 -18.008  -2.742  1.00 97.19      A    C  
ATOM   1457  OD1 ASP A 187      -6.345 -18.233  -1.786  1.00 97.19      A    O  
ATOM   1458  OD2 ASP A 187      -7.048 -18.671  -3.798  1.00 97.19      A    O1-
ATOM   1459  N   MET A 188      -6.052 -15.652  -0.785  1.00 97.44      A    N  
ATOM   1460  CA  MET A 188      -4.942 -14.701  -0.698  1.00 97.44      A    C  
ATOM   1461  C   MET A 188      -4.108 -14.745  -1.985  1.00 97.44      A    C  
ATOM   1462  O   MET A 188      -3.644 -15.811  -2.385  1.00 97.44      A    O  
ATOM   1463  CB  MET A 188      -4.067 -15.033   0.517  1.00 97.44      A    C  
ATOM   1464  CG  MET A 188      -3.017 -13.952   0.789  1.00 97.44      A    C  
ATOM   1465  SD  MET A 188      -1.669 -14.485   1.874  1.00 97.44      A    S  
ATOM   1466  CE  MET A 188      -0.596 -15.299   0.669  1.00 97.44      A    C  
ATOM   1467  N   ILE A 189      -3.879 -13.587  -2.609  1.00 97.38      A    N  
ATOM   1468  CA  ILE A 189      -3.083 -13.446  -3.836  1.00 97.38      A    C  
ATOM   1469  C   ILE A 189      -1.944 -12.449  -3.608  1.00 97.38      A    C  
ATOM   1470  O   ILE A 189      -2.152 -11.358  -3.077  1.00 97.38      A    O  
ATOM   1471  CB  ILE A 189      -3.969 -13.054  -5.045  1.00 97.38      A    C  
ATOM   1472  CG1 ILE A 189      -5.094 -14.097  -5.257  1.00 97.38      A    C  
ATOM   1473  CG2 ILE A 189      -3.111 -12.917  -6.319  1.00 97.38      A    C  
ATOM   1474  CD1 ILE A 189      -5.996 -13.831  -6.469  1.00 97.38      A    C  
ATOM   1475  N   GLU A 190      -0.735 -12.800  -4.042  1.00 97.62      A    N  
ATOM   1476  CA  GLU A 190       0.423 -11.912  -4.003  1.00 97.62      A    C  
ATOM   1477  C   GLU A 190       0.268 -10.755  -4.996  1.00 97.62      A    C  
ATOM   1478  O   GLU A 190       0.127 -10.944  -6.206  1.00 97.62      A    O  
ATOM   1479  CB  GLU A 190       1.724 -12.666  -4.316  1.00 97.62      A    C  
ATOM   1480  CG  GLU A 190       2.137 -13.709  -3.271  1.00 97.62      A    C  
ATOM   1481  CD  GLU A 190       3.464 -14.365  -3.690  1.00 97.62      A    C  
ATOM   1482  OE1 GLU A 190       3.452 -15.510  -4.183  1.00 97.62      A    O  
ATOM   1483  OE2 GLU A 190       4.525 -13.704  -3.585  1.00 97.62      A    O1-
ATOM   1484  N   VAL A 191       0.419  -9.528  -4.501  1.00 98.12      A    N  
ATOM   1485  CA  VAL A 191       0.465  -8.318  -5.334  1.00 98.12      A    C  
ATOM   1486  C   VAL A 191       1.700  -8.299  -6.245  1.00 98.12      A    C  
ATOM   1487  O   VAL A 191       1.695  -7.631  -7.278  1.00 98.12      A    O  
ATOM   1488  CB  VAL A 191       0.350  -7.068  -4.449  1.00 98.12      A    C  
ATOM   1489  CG1 VAL A 191       0.621  -5.755  -5.180  1.00 98.12      A    C  
ATOM   1490  CG2 VAL A 191      -1.067  -6.982  -3.876  1.00 98.12      A    C  
ATOM   1491  N   ALA A 192       2.736  -9.075  -5.904  1.00 97.62      A    N  
ATOM   1492  CA  ALA A 192       3.930  -9.278  -6.725  1.00 97.62      A    C  
ATOM   1493  C   ALA A 192       3.588  -9.725  -8.157  1.00 97.62      A    C  
ATOM   1494  O   ALA A 192       4.191  -9.244  -9.108  1.00 97.62      A    O  
ATOM   1495  CB  ALA A 192       4.807 -10.325  -6.030  1.00 97.62      A    C  
ATOM   1496  N   PHE A 193       2.555 -10.552  -8.327  1.00 97.06      A    N  
ATOM   1497  CA  PHE A 193       2.123 -11.012  -9.647  1.00 97.06      A    C  
ATOM   1498  C   PHE A 193       1.600  -9.886 -10.551  1.00 97.06      A    C  
ATOM   1499  O   PHE A 193       1.755  -9.920 -11.767  1.00 97.06      A    O  
ATOM   1500  CB  PHE A 193       1.026 -12.046  -9.423  1.00 97.06      A    C  
ATOM   1501  CG  PHE A 193       0.520 -12.672 -10.702  1.00 97.06      A    C  
ATOM   1502  CD1 PHE A 193      -0.812 -12.476 -11.107  1.00 97.06      A    C  
ATOM   1503  CD2 PHE A 193       1.390 -13.440 -11.496  1.00 97.06      A    C  
ATOM   1504  CE1 PHE A 193      -1.282 -13.080 -12.285  1.00 97.06      A    C  
ATOM   1505  CE2 PHE A 193       0.917 -14.056 -12.666  1.00 97.06      A    C  
ATOM   1506  CZ  PHE A 193      -0.423 -13.882 -13.057  1.00 97.06      A    C  
ATOM   1507  N   PHE A 194       0.992  -8.852  -9.973  1.00 97.50      A    N  
ATOM   1508  CA  PHE A 194       0.544  -7.684 -10.736  1.00 97.50      A    C  
ATOM   1509  C   PHE A 194       1.677  -6.668 -10.922  1.00 97.50      A    C  
ATOM   1510  O   PHE A 194       1.679  -5.921 -11.898  1.00 97.50      A    O  
ATOM   1511  CB  PHE A 194      -0.687  -7.074 -10.064  1.00 97.50      A    C  
ATOM   1512  CG  PHE A 194      -1.783  -8.087  -9.800  1.00 97.50      A    C  
ATOM   1513  CD1 PHE A 194      -2.678  -8.474 -10.813  1.00 97.50      A    C  
ATOM   1514  CD2 PHE A 194      -1.874  -8.688  -8.535  1.00 97.50      A    C  
ATOM   1515  CE1 PHE A 194      -3.665  -9.440 -10.536  1.00 97.50      A    C  
ATOM   1516  CE2 PHE A 194      -2.873  -9.630  -8.249  1.00 97.50      A    C  
ATOM   1517  CZ  PHE A 194      -3.776 -10.004  -9.255  1.00 97.50      A    C  
ATOM   1518  N   ALA A 195       2.676  -6.671 -10.031  1.00 97.44      A    N  
ATOM   1519  CA  ALA A 195       3.926  -5.950 -10.249  1.00 97.44      A    C  
ATOM   1520  C   ALA A 195       4.716  -6.522 -11.440  1.00 97.44      A    C  
ATOM   1521  O   ALA A 195       5.296  -5.746 -12.194  1.00 97.44      A    O  
ATOM   1522  CB  ALA A 195       4.752  -5.950  -8.959  1.00 97.44      A    C  
ATOM   1523  N   ASP A 196       4.666  -7.838 -11.676  1.00 96.69      A    N  
ATOM   1524  CA  ASP A 196       5.223  -8.462 -12.885  1.00 96.69      A    C  
ATOM   1525  C   ASP A 196       4.603  -7.868 -14.165  1.00 96.69      A    C  
ATOM   1526  O   ASP A 196       5.314  -7.470 -15.086  1.00 96.69      A    O  
ATOM   1527  CB  ASP A 196       4.982  -9.984 -12.854  1.00 96.69      A    C  
ATOM   1528  CG  ASP A 196       5.811 -10.747 -11.823  1.00 96.69      A    C  
ATOM   1529  OD1 ASP A 196       6.964 -10.343 -11.570  1.00 96.69      A    O  
ATOM   1530  OD2 ASP A 196       5.353 -11.803 -11.335  1.00 96.69      A    O1-
ATOM   1531  N   MET A 197       3.274  -7.715 -14.209  1.00 95.88      A    N  
ATOM   1532  CA  MET A 197       2.581  -7.120 -15.364  1.00 95.88      A    C  
ATOM   1533  C   MET A 197       2.980  -5.656 -15.587  1.00 95.88      A    C  
ATOM   1534  O   MET A 197       3.211  -5.235 -16.721  1.00 95.88      A    O  
ATOM   1535  CB  MET A 197       1.059  -7.205 -15.184  1.00 95.88      A    C  
ATOM   1536  CG  MET A 197       0.561  -8.644 -15.055  1.00 95.88      A    C  
ATOM   1537  SD  MET A 197      -1.226  -8.757 -14.789  1.00 95.88      A    S  
ATOM   1538  CE  MET A 197      -1.327 -10.542 -14.532  1.00 95.88      A    C  
ATOM   1539  N   LEU A 198       3.098  -4.884 -14.503  1.00 96.25      A    N  
ATOM   1540  CA  LEU A 198       3.542  -3.491 -14.564  1.00 96.25      A    C  
ATOM   1541  C   LEU A 198       5.020  -3.369 -14.948  1.00 96.25      A    C  
ATOM   1542  O   LEU A 198       5.379  -2.424 -15.640  1.00 96.25      A    O  
ATOM   1543  CB  LEU A 198       3.259  -2.803 -13.222  1.00 96.25      A    C  
ATOM   1544  CG  LEU A 198       1.761  -2.592 -12.941  1.00 96.25      A    C  
ATOM   1545  CD1 LEU A 198       1.602  -2.098 -11.509  1.00 96.25      A    C  
ATOM   1546  CD2 LEU A 198       1.124  -1.572 -13.882  1.00 96.25      A    C  
ATOM   1547  N   THR A 199       5.859  -4.342 -14.583  1.00 96.38      A    N  
ATOM   1548  CA  THR A 199       7.261  -4.410 -15.023  1.00 96.38      A    C  
ATOM   1549  C   THR A 199       7.338  -4.470 -16.549  1.00 96.38      A    C  
ATOM   1550  O   THR A 199       8.112  -3.734 -17.162  1.00 96.38      A    O  
ATOM   1551  CB  THR A 199       7.983  -5.632 -14.425  1.00 96.38      A    C  
ATOM   1552  CG2 THR A 199       9.457  -5.667 -14.807  1.00 96.38      A    C  
ATOM   1553  OG1 THR A 199       7.954  -5.608 -13.020  1.00 96.38      A    O  
ATOM   1554  N   LEU A 200       6.491  -5.290 -17.185  1.00 94.44      A    N  
ATOM   1555  CA  LEU A 200       6.423  -5.366 -18.649  1.00 94.44      A    C  
ATOM   1556  C   LEU A 200       5.956  -4.060 -19.279  1.00 94.44      A    C  
ATOM   1557  O   LEU A 200       6.527  -3.621 -20.280  1.00 94.44      A    O  
ATOM   1558  CB  LEU A 200       5.463  -6.471 -19.102  1.00 94.44      A    C  
ATOM   1559  CG  LEU A 200       5.803  -7.882 -18.627  1.00 94.44      A    C  
ATOM   1560  CD1 LEU A 200       4.953  -8.860 -19.434  1.00 94.44      A    C  
ATOM   1561  CD2 LEU A 200       7.274  -8.216 -18.819  1.00 94.44      A    C  
ATOM   1562  N   LYS A 201       4.925  -3.448 -18.690  1.00 94.81      A    N  
ATOM   1563  CA  LYS A 201       4.397  -2.167 -19.151  1.00 94.81      A    C  
ATOM   1564  C   LYS A 201       5.471  -1.088 -19.100  1.00 94.81      A    C  
ATOM   1565  O   LYS A 201       5.761  -0.480 -20.125  1.00 94.81      A    O  
ATOM   1566  CB  LYS A 201       3.169  -1.786 -18.319  1.00 94.81      A    C  
ATOM   1567  CG  LYS A 201       2.533  -0.492 -18.844  1.00 94.81      A    C  
ATOM   1568  CD  LYS A 201       1.284  -0.171 -18.027  1.00 94.81      A    C  
ATOM   1569  CE  LYS A 201       0.488   0.994 -18.623  1.00 94.81      A    C  
ATOM   1570  NZ  LYS A 201       1.139   2.311 -18.464  1.00 94.81      A    N1+
ATOM   1571  N   GLU A 202       6.113  -0.904 -17.950  1.00 95.75      A    N  
ATOM   1572  CA  GLU A 202       7.157   0.107 -17.778  1.00 95.75      A    C  
ATOM   1573  C   GLU A 202       8.382  -0.163 -18.663  1.00 95.75      A    C  
ATOM   1574  O   GLU A 202       8.995   0.777 -19.165  1.00 95.75      A    O  
ATOM   1575  CB  GLU A 202       7.583   0.198 -16.308  1.00 95.75      A    C  
ATOM   1576  CG  GLU A 202       6.516   0.864 -15.420  1.00 95.75      A    C  
ATOM   1577  CD  GLU A 202       7.037   1.204 -14.014  1.00 95.75      A    C  
ATOM   1578  OE1 GLU A 202       6.215   1.540 -13.129  1.00 95.75      A    O  
ATOM   1579  OE2 GLU A 202       8.275   1.198 -13.806  1.00 95.75      A    O1-
ATOM   1580  N   ALA A 203       8.722  -1.426 -18.939  1.00 95.44      A    N  
ATOM   1581  CA  ALA A 203       9.774  -1.754 -19.900  1.00 95.44      A    C  
ATOM   1582  C   ALA A 203       9.404  -1.334 -21.337  1.00 95.44      A    C  
ATOM   1583  O   ALA A 203      10.247  -0.804 -22.069  1.00 95.44      A    O  
ATOM   1584  CB  ALA A 203      10.082  -3.252 -19.804  1.00 95.44      A    C  
ATOM   1585  N   CYS A 204       8.149  -1.542 -21.748  1.00 94.38      A    N  
ATOM   1586  CA  CYS A 204       7.650  -1.100 -23.054  1.00 94.38      A    C  
ATOM   1587  C   CYS A 204       7.603   0.432 -23.149  1.00 94.38      A    C  
ATOM   1588  O   CYS A 204       8.050   1.000 -24.149  1.00 94.38      A    O  
ATOM   1589  CB  CYS A 204       6.278  -1.731 -23.331  1.00 94.38      A    C  
ATOM   1590  SG  CYS A 204       6.448  -3.536 -23.474  1.00 94.38      A    S  
ATOM   1591  N   GLU A 205       7.165   1.106 -22.086  1.00 93.75      A    N  
ATOM   1592  CA  GLU A 205       7.203   2.564 -21.978  1.00 93.75      A    C  
ATOM   1593  C   GLU A 205       8.625   3.105 -22.056  1.00 93.75      A    C  
ATOM   1594  O   GLU A 205       8.865   4.053 -22.801  1.00 93.75      A    O  
ATOM   1595  CB  GLU A 205       6.621   3.019 -20.646  1.00 93.75      A    C  
ATOM   1596  CG  GLU A 205       5.106   2.871 -20.580  1.00 93.75      A    C  
ATOM   1597  CD  GLU A 205       4.584   3.286 -19.206  1.00 93.75      A    C  
ATOM   1598  OE1 GLU A 205       3.363   3.472 -19.084  1.00 93.75      A    O  
ATOM   1599  OE2 GLU A 205       5.368   3.406 -18.239  1.00 93.75      A    O1-
ATOM   1600  N   PHE A 206       9.578   2.489 -21.353  1.00 95.31      A    N  
ATOM   1601  CA  PHE A 206      10.981   2.881 -21.416  1.00 95.31      A    C  
ATOM   1602  C   PHE A 206      11.496   2.815 -22.854  1.00 95.31      A    C  
ATOM   1603  O   PHE A 206      12.078   3.776 -23.354  1.00 95.31      A    O  
ATOM   1604  CB  PHE A 206      11.819   1.985 -20.495  1.00 95.31      A    C  
ATOM   1605  CG  PHE A 206      13.288   2.354 -20.511  1.00 95.31      A    C  
ATOM   1606  CD1 PHE A 206      14.166   1.762 -21.440  1.00 95.31      A    C  
ATOM   1607  CD2 PHE A 206      13.764   3.339 -19.630  1.00 95.31      A    C  
ATOM   1608  CE1 PHE A 206      15.512   2.170 -21.496  1.00 95.31      A    C  
ATOM   1609  CE2 PHE A 206      15.114   3.731 -19.669  1.00 95.31      A    C  
ATOM   1610  CZ  PHE A 206      15.982   3.158 -20.615  1.00 95.31      A    C  
ATOM   1611  N   ASN A 207      11.229   1.719 -23.569  1.00 94.19      A    N  
ATOM   1612  CA  ASN A 207      11.607   1.603 -24.976  1.00 94.19      A    C  
ATOM   1613  C   ASN A 207      10.947   2.684 -25.853  1.00 94.19      A    C  
ATOM   1614  O   ASN A 207      11.576   3.232 -26.769  1.00 94.19      A    O  
ATOM   1615  CB  ASN A 207      11.248   0.194 -25.455  1.00 94.19      A    C  
ATOM   1616  CG  ASN A 207      11.523   0.026 -26.936  1.00 94.19      A    C  
ATOM   1617  ND2 ASN A 207      10.565  -0.454 -27.690  1.00 94.19      A    N  
ATOM   1618  OD1 ASN A 207      12.573   0.386 -27.445  1.00 94.19      A    O  
ATOM   1619  N   ALA A 208       9.684   3.011 -25.580  1.00 91.94      A    N  
ATOM   1620  CA  ALA A 208       8.933   4.013 -26.321  1.00 91.94      A    C  
ATOM   1621  C   ALA A 208       9.430   5.445 -26.072  1.00 91.94      A    C  
ATOM   1622  O   ALA A 208       9.578   6.187 -27.042  1.00 91.94      A    O  
ATOM   1623  CB  ALA A 208       7.457   3.863 -25.976  1.00 91.94      A    C  
ATOM   1624  N   HIS A 209       9.748   5.801 -24.829  1.00 91.38      A    N  
ATOM   1625  CA  HIS A 209      10.076   7.168 -24.417  1.00 91.38      A    C  
ATOM   1626  C   HIS A 209      11.580   7.459 -24.452  1.00 91.38      A    C  
ATOM   1627  O   HIS A 209      11.984   8.538 -24.870  1.00 91.38      A    O  
ATOM   1628  CB  HIS A 209       9.495   7.420 -23.017  1.00 91.38      A    C  
ATOM   1629  CG  HIS A 209       7.986   7.415 -23.000  1.00 91.38      A    C  
ATOM   1630  CD2 HIS A 209       7.162   8.505 -23.055  1.00 91.38      A    C  
ATOM   1631  ND1 HIS A 209       7.179   6.304 -22.950  1.00 91.38      A    N  
ATOM   1632  CE1 HIS A 209       5.898   6.708 -22.976  1.00 91.38      A    C  
ATOM   1633  NE2 HIS A 209       5.843   8.045 -23.055  1.00 91.38      A    N  
ATOM   1634  N   VAL A 210      12.427   6.498 -24.075  1.00 93.19      A    N  
ATOM   1635  CA  VAL A 210      13.875   6.706 -23.947  1.00 93.19      A    C  
ATOM   1636  C   VAL A 210      14.580   6.339 -25.254  1.00 93.19      A    C  
ATOM   1637  O   VAL A 210      14.830   5.169 -25.581  1.00 93.19      A    O  
ATOM   1638  CB  VAL A 210      14.436   5.987 -22.704  1.00 93.19      A    C  
ATOM   1639  CG1 VAL A 210      15.929   6.277 -22.515  1.00 93.19      A    C  
ATOM   1640  CG2 VAL A 210      13.698   6.461 -21.441  1.00 93.19      A    C  
ATOM   1641  N   LYS A 211      14.896   7.356 -26.063  1.00 92.75      A    N  
ATOM   1642  CA  LYS A 211      15.594   7.214 -27.353  1.00 92.75      A    C  
ATOM   1643  C   LYS A 211      17.084   7.519 -27.248  1.00 92.75      A    C  
ATOM   1644  O   LYS A 211      17.863   6.965 -28.021  1.00 92.75      A    O  
ATOM   1645  CB  LYS A 211      14.919   8.100 -28.411  1.00 92.75      A    C  
ATOM   1646  CG  LYS A 211      13.424   7.808 -28.623  1.00 92.75      A    C  
ATOM   1647  CD  LYS A 211      13.106   6.323 -28.861  1.00 92.75      A    C  
ATOM   1648  CE  LYS A 211      11.618   6.190 -29.170  1.00 92.75      A    C  
ATOM   1649  NZ  LYS A 211      11.128   4.802 -29.000  1.00 92.75      A    N1+
ATOM   1650  N   SER A 212      17.467   8.332 -26.276  1.00 91.62      A    N  
ATOM   1651  CA  SER A 212      18.818   8.813 -26.016  1.00 91.62      A    C  
ATOM   1652  C   SER A 212      19.151   8.746 -24.518  1.00 91.62      A    C  
ATOM   1653  O   SER A 212      18.348   8.297 -23.703  1.00 91.62      A    O  
ATOM   1654  CB  SER A 212      18.921  10.246 -26.546  1.00 91.62      A    C  
ATOM   1655  OG  SER A 212      18.184  11.118 -25.721  1.00 91.62      A    O  
ATOM   1656  N   LYS A 213      20.366   9.162 -24.144  1.00 87.31      A    N  
ATOM   1657  CA  LYS A 213      20.785   9.244 -22.733  1.00 87.31      A    C  
ATOM   1658  C   LYS A 213      20.196  10.454 -22.001  1.00 87.31      A    C  
ATOM   1659  O   LYS A 213      20.269  10.471 -20.778  1.00 87.31      A    O  
ATOM   1660  CB  LYS A 213      22.316   9.266 -22.641  1.00 87.31      A    C  
ATOM   1661  CG  LYS A 213      22.923   7.920 -23.054  1.00 87.31      A    C  
ATOM   1662  CD  LYS A 213      24.452   7.978 -22.993  1.00 87.31      A    C  
ATOM   1663  CE  LYS A 213      25.011   6.613 -23.404  1.00 87.31      A    C  
ATOM   1664  NZ  LYS A 213      26.480   6.657 -23.602  1.00 87.31      A    N1+
ATOM   1665  N   ASP A 214      19.649  11.414 -22.745  1.00 88.94      A    N  
ATOM   1666  CA  ASP A 214      19.129  12.679 -22.218  1.00 88.94      A    C  
ATOM   1667  C   ASP A 214      17.618  12.615 -21.940  1.00 88.94      A    C  
ATOM   1668  O   ASP A 214      17.075  13.478 -21.252  1.00 88.94      A    O  
ATOM   1669  CB  ASP A 214      19.462  13.810 -23.208  1.00 88.94      A    C  
ATOM   1670  CG  ASP A 214      20.956  13.901 -23.553  1.00 88.94      A    C  
ATOM   1671  OD1 ASP A 214      21.799  13.726 -22.643  1.00 88.94      A    O  
ATOM   1672  OD2 ASP A 214      21.268  14.085 -24.752  1.00 88.94      A    O1-
ATOM   1673  N   ASP A 215      16.934  11.587 -22.455  1.00 93.75      A    N  
ATOM   1674  CA  ASP A 215      15.529  11.334 -22.138  1.00 93.75      A    C  
ATOM   1675  C   ASP A 215      15.402  10.821 -20.703  1.00 93.75      A    C  
ATOM   1676  O   ASP A 215      16.258  10.078 -20.228  1.00 93.75      A    O  
ATOM   1677  CB  ASP A 215      14.913  10.330 -23.119  1.00 93.75      A    C  
ATOM   1678  CG  ASP A 215      14.963  10.810 -24.567  1.00 93.75      A    C  
ATOM   1679  OD1 ASP A 215      14.528  11.944 -24.844  1.00 93.75      A    O  
ATOM   1680  OD2 ASP A 215      15.478  10.032 -25.412  1.00 93.75      A    O1-
ATOM   1681  N   LEU A 216      14.319  11.185 -20.020  1.00 94.88      A    N  
ATOM   1682  CA  LEU A 216      14.091  10.835 -18.624  1.00 94.88      A    C  
ATOM   1683  C   LEU A 216      12.746  10.135 -18.451  1.00 94.88      A    C  
ATOM   1684  O   LEU A 216      11.720  10.615 -18.929  1.00 94.88      A    O  
ATOM   1685  CB  LEU A 216      14.189  12.114 -17.771  1.00 94.88      A    C  
ATOM   1686  CG  LEU A 216      13.921  11.894 -16.273  1.00 94.88      A    C  
ATOM   1687  CD1 LEU A 216      14.960  10.975 -15.635  1.00 94.88      A    C  
ATOM   1688  CD2 LEU A 216      13.935  13.227 -15.525  1.00 94.88      A    C  
ATOM   1689  N   MET A 217      12.758   9.048 -17.686  1.00 95.94      A    N  
ATOM   1690  CA  MET A 217      11.570   8.379 -17.181  1.00 95.94      A    C  
ATOM   1691  C   MET A 217      11.625   8.311 -15.652  1.00 95.94      A    C  
ATOM   1692  O   MET A 217      12.630   7.922 -15.053  1.00 95.94      A    O  
ATOM   1693  CB  MET A 217      11.466   6.999 -17.835  1.00 95.94      A    C  
ATOM   1694  CG  MET A 217      10.165   6.279 -17.479  1.00 95.94      A    C  
ATOM   1695  SD  MET A 217      10.010   4.692 -18.334  1.00 95.94      A    S  
ATOM   1696  CE  MET A 217       8.442   4.115 -17.631  1.00 95.94      A    C  
ATOM   1697  N   ILE A 218      10.530   8.693 -15.007  1.00 95.88      A    N  
ATOM   1698  CA  ILE A 218      10.338   8.618 -13.562  1.00 95.88      A    C  
ATOM   1699  C   ILE A 218       9.337   7.493 -13.279  1.00 95.88      A    C  
ATOM   1700  O   ILE A 218       8.204   7.521 -13.755  1.00 95.88      A    O  
ATOM   1701  CB  ILE A 218       9.905   9.991 -12.996  1.00 95.88      A    C  
ATOM   1702  CG1 ILE A 218      10.972  11.078 -13.277  1.00 95.88      A    C  
ATOM   1703  CG2 ILE A 218       9.635   9.839 -11.491  1.00 95.88      A    C  
ATOM   1704  CD1 ILE A 218      10.598  12.488 -12.797  1.00 95.88      A    C  
ATOM   1705  N   THR A 219       9.756   6.503 -12.492  1.00 93.44      A    N  
ATOM   1706  CA  THR A 219       8.921   5.372 -12.060  1.00 93.44      A    C  
ATOM   1707  C   THR A 219       8.481   5.545 -10.593  1.00 93.44      A    C  
ATOM   1708  O   THR A 219       8.376   6.664 -10.086  1.00 93.44      A    O  
ATOM   1709  CB  THR A 219       9.626   4.030 -12.364  1.00 93.44      A    C  
ATOM   1710  CG2 THR A 219      10.888   3.824 -11.524  1.00 93.44      A    C  
ATOM   1711  OG1 THR A 219       8.772   2.965 -12.038  1.00 93.44      A    O  
ATOM   1712  N   SER A 220       8.196   4.438  -9.902  1.00 76.88      A    N  
ATOM   1713  CA  SER A 220       7.625   4.323  -8.569  1.00 76.88      A    C  
ATOM   1714  C   SER A 220       6.246   4.942  -8.453  1.00 76.88      A    C  
ATOM   1715  O   SER A 220       5.837   5.377  -7.372  1.00 76.88      A    O  
ATOM   1716  CB  SER A 220       8.553   4.848  -7.493  1.00 76.88      A    C  
ATOM   1717  OG  SER A 220       9.772   4.159  -7.477  1.00 76.88      A    O  
ATOM   1718  N   CYS A 221       5.486   4.894  -9.550  1.00 82.00      A    N  
ATOM   1719  CA  CYS A 221       4.040   5.098  -9.563  1.00 82.00      A    C  
ATOM   1720  C   CYS A 221       3.331   4.267  -8.466  1.00 82.00      A    C  
ATOM   1721  O   CYS A 221       2.276   4.635  -7.950  1.00 82.00      A    O  
ATOM   1722  CB  CYS A 221       3.554   4.714 -10.966  1.00 82.00      A    C  
ATOM   1723  SG  CYS A 221       3.838   2.937 -11.261  1.00 82.00      A    S  
ATOM   1724  N   CYS A 222       3.980   3.186  -8.017  1.00 84.06      A    N  
ATOM   1725  CA  CYS A 222       3.577   2.350  -6.904  1.00 84.06      A    C  
ATOM   1726  C   CYS A 222       3.630   3.003  -5.510  1.00 84.06      A    C  
ATOM   1727  O   CYS A 222       2.997   2.472  -4.594  1.00 84.06      A    O  
ATOM   1728  CB  CYS A 222       4.397   1.054  -6.964  1.00 84.06      A    C  
ATOM   1729  SG  CYS A 222       6.159   1.371  -6.669  1.00 84.06      A    S  
ATOM   1730  N   CYS A 223       4.353   4.112  -5.313  1.00 93.19      A    N  
ATOM   1731  CA  CYS A 223       4.487   4.798  -4.028  1.00 93.19      A    C  
ATOM   1732  C   CYS A 223       3.616   6.073  -3.979  1.00 93.19      A    C  
ATOM   1733  O   CYS A 223       3.986   7.088  -4.576  1.00 93.19      A    O  
ATOM   1734  CB  CYS A 223       5.970   5.095  -3.766  1.00 93.19      A    C  
ATOM   1735  SG  CYS A 223       6.128   5.807  -2.100  1.00 93.19      A    S  
ATOM   1736  N   PRO A 224       2.509   6.095  -3.203  1.00 92.00      A    N  
ATOM   1737  CA  PRO A 224       1.604   7.252  -3.147  1.00 92.00      A    C  
ATOM   1738  C   PRO A 224       2.294   8.541  -2.703  1.00 92.00      A    C  
ATOM   1739  O   PRO A 224       1.952   9.630  -3.151  1.00 92.00      A    O  
ATOM   1740  CB  PRO A 224       0.511   6.883  -2.139  1.00 92.00      A    C  
ATOM   1741  CG  PRO A 224       0.509   5.363  -2.167  1.00 92.00      A    C  
ATOM   1742  CD  PRO A 224       1.968   5.000  -2.412  1.00 92.00      A    C  
ATOM   1743  N   MET A 225       3.303   8.414  -1.839  1.00 91.69      A    N  
ATOM   1744  CA  MET A 225       4.088   9.544  -1.353  1.00 91.69      A    C  
ATOM   1745  C   MET A 225       4.913  10.201  -2.441  1.00 91.69      A    C  
ATOM   1746  O   MET A 225       4.955  11.425  -2.531  1.00 91.69      A    O  
ATOM   1747  CB  MET A 225       5.036   9.057  -0.251  1.00 91.69      A    C  
ATOM   1748  CG  MET A 225       4.256   8.638   0.985  1.00 91.69      A    C  
ATOM   1749  SD  MET A 225       3.124   9.919   1.548  1.00 91.69      A    S  
ATOM   1750  CE  MET A 225       4.161  11.409   1.582  1.00 91.69      A    C  
ATOM   1751  N   TRP A 226       5.562   9.377  -3.256  1.00 93.94      A    N  
ATOM   1752  CA  TRP A 226       6.369   9.821  -4.378  1.00 93.94      A    C  
ATOM   1753  C   TRP A 226       5.502  10.526  -5.423  1.00 93.94      A    C  
ATOM   1754  O   TRP A 226       5.761  11.680  -5.763  1.00 93.94      A    O  
ATOM   1755  CB  TRP A 226       7.071   8.592  -4.943  1.00 93.94      A    C  
ATOM   1756  CG  TRP A 226       7.888   8.869  -6.145  1.00 93.94      A    C  
ATOM   1757  CD1 TRP A 226       7.631   8.401  -7.383  1.00 93.94      A    C  
ATOM   1758  CD2 TRP A 226       9.108   9.655  -6.251  1.00 93.94      A    C  
ATOM   1759  CE2 TRP A 226       9.564   9.581  -7.600  1.00 93.94      A    C  
ATOM   1760  CE3 TRP A 226       9.902  10.380  -5.334  1.00 93.94      A    C  
ATOM   1761  NE1 TRP A 226       8.631   8.798  -8.239  1.00 93.94      A    N  
ATOM   1762  CZ2 TRP A 226      10.758  10.178  -8.015  1.00 93.94      A    C  
ATOM   1763  CZ3 TRP A 226      11.097  10.994  -5.754  1.00 93.94      A    C  
ATOM   1764  CH2 TRP A 226      11.531  10.878  -7.082  1.00 93.94      A    C  
ATOM   1765  N   VAL A 227       4.395   9.888  -5.815  1.00 92.44      A    N  
ATOM   1766  CA  VAL A 227       3.404  10.469  -6.732  1.00 92.44      A    C  
ATOM   1767  C   VAL A 227       2.816  11.766  -6.167  1.00 92.44      A    C  
ATOM   1768  O   VAL A 227       2.709  12.763  -6.877  1.00 92.44      A    O  
ATOM   1769  CB  VAL A 227       2.298   9.438  -7.033  1.00 92.44      A    C  
ATOM   1770  CG1 VAL A 227       1.175  10.039  -7.886  1.00 92.44      A    C  
ATOM   1771  CG2 VAL A 227       2.871   8.228  -7.781  1.00 92.44      A    C  
ATOM   1772  N   GLY A 228       2.487  11.804  -4.874  1.00 90.81      A    N  
ATOM   1773  CA  GLY A 228       1.980  13.004  -4.209  1.00 90.81      A    C  
ATOM   1774  C   GLY A 228       2.966  14.177  -4.246  1.00 90.81      A    C  
ATOM   1775  O   GLY A 228       2.550  15.309  -4.497  1.00 90.81      A    O  
ATOM   1776  N   MET A 229       4.266  13.923  -4.047  1.00 90.44      A    N  
ATOM   1777  CA  MET A 229       5.312  14.949  -4.175  1.00 90.44      A    C  
ATOM   1778  C   MET A 229       5.426  15.466  -5.612  1.00 90.44      A    C  
ATOM   1779  O   MET A 229       5.439  16.680  -5.809  1.00 90.44      A    O  
ATOM   1780  CB  MET A 229       6.670  14.419  -3.687  1.00 90.44      A    C  
ATOM   1781  CG  MET A 229       6.724  14.302  -2.159  1.00 90.44      A    C  
ATOM   1782  SD  MET A 229       8.318  13.759  -1.474  1.00 90.44      A    S  
ATOM   1783  CE  MET A 229       8.411  12.089  -2.168  1.00 90.44      A    C  
ATOM   1784  N   LEU A 230       5.432  14.575  -6.607  1.00 92.44      A    N  
ATOM   1785  CA  LEU A 230       5.449  14.948  -8.026  1.00 92.44      A    C  
ATOM   1786  C   LEU A 230       4.246  15.830  -8.396  1.00 92.44      A    C  
ATOM   1787  O   LEU A 230       4.416  16.916  -8.938  1.00 92.44      A    O  
ATOM   1788  CB  LEU A 230       5.510  13.667  -8.875  1.00 92.44      A    C  
ATOM   1789  CG  LEU A 230       6.910  13.022  -8.888  1.00 92.44      A    C  
ATOM   1790  CD1 LEU A 230       6.794  11.534  -9.202  1.00 92.44      A    C  
ATOM   1791  CD2 LEU A 230       7.809  13.696  -9.926  1.00 92.44      A    C  
ATOM   1792  N   LYS A 231       3.029  15.432  -8.010  1.00 89.75      A    N  
ATOM   1793  CA  LYS A 231       1.797  16.170  -8.348  1.00 89.75      A    C  
ATOM   1794  C   LYS A 231       1.659  17.519  -7.638  1.00 89.75      A    C  
ATOM   1795  O   LYS A 231       1.025  18.429  -8.169  1.00 89.75      A    O  
ATOM   1796  CB  LYS A 231       0.567  15.302  -8.040  1.00 89.75      A    C  
ATOM   1797  CG  LYS A 231       0.450  14.085  -8.970  1.00 89.75      A    C  
ATOM   1798  CD  LYS A 231      -0.810  13.248  -8.687  1.00 89.75      A    C  
ATOM   1799  CE  LYS A 231      -2.063  13.968  -9.208  1.00 89.75      A    C  
ATOM   1800  NZ  LYS A 231      -3.224  13.068  -9.430  1.00 89.75      A    N1+
ATOM   1801  N   ARG A 232       2.167  17.653  -6.409  1.00 87.56      A    N  
ATOM   1802  CA  ARG A 232       1.948  18.861  -5.591  1.00 87.56      A    C  
ATOM   1803  C   ARG A 232       3.116  19.837  -5.633  1.00 87.56      A    C  
ATOM   1804  O   ARG A 232       2.871  21.038  -5.693  1.00 87.56      A    O  
ATOM   1805  CB  ARG A 232       1.569  18.483  -4.151  1.00 87.56      A    C  
ATOM   1806  CG  ARG A 232       0.190  17.804  -4.086  1.00 87.56      A    C  
ATOM   1807  CD  ARG A 232      -0.246  17.574  -2.634  1.00 87.56      A    C  
ATOM   1808  NE  ARG A 232      -1.631  17.056  -2.560  1.00 87.56      A    N  
ATOM   1809  CZ  ARG A 232      -2.616  17.492  -1.782  1.00 87.56      A    C  
ATOM   1810  NH1 ARG A 232      -2.478  18.456  -0.919  1.00 87.56      A    N1+
ATOM   1811  NH2 ARG A 232      -3.800  16.955  -1.840  1.00 87.56      A    N  
ATOM   1812  N   VAL A 233       4.345  19.325  -5.610  1.00 88.75      A    N  
ATOM   1813  CA  VAL A 233       5.570  20.122  -5.447  1.00 88.75      A    C  
ATOM   1814  C   VAL A 233       6.350  20.222  -6.760  1.00 88.75      A    C  
ATOM   1815  O   VAL A 233       6.773  21.313  -7.122  1.00 88.75      A    O  
ATOM   1816  CB  VAL A 233       6.442  19.551  -4.307  1.00 88.75      A    C  
ATOM   1817  CG1 VAL A 233       7.648  20.449  -4.011  1.00 88.75      A    C  
ATOM   1818  CG2 VAL A 233       5.645  19.393  -3.000  1.00 88.75      A    C  
ATOM   1819  N   TYR A 234       6.469  19.122  -7.509  1.00 92.06      A    N  
ATOM   1820  CA  TYR A 234       7.308  19.019  -8.714  1.00 92.06      A    C  
ATOM   1821  C   TYR A 234       6.468  18.834  -9.991  1.00 92.06      A    C  
ATOM   1822  O   TYR A 234       6.682  17.907 -10.773  1.00 92.06      A    O  
ATOM   1823  CB  TYR A 234       8.355  17.913  -8.505  1.00 92.06      A    C  
ATOM   1824  CG  TYR A 234       9.242  18.105  -7.289  1.00 92.06      A    C  
ATOM   1825  CD1 TYR A 234      10.368  18.930  -7.393  1.00 92.06      A    C  
ATOM   1826  CD2 TYR A 234       8.965  17.470  -6.065  1.00 92.06      A    C  
ATOM   1827  CE1 TYR A 234      11.232  19.134  -6.303  1.00 92.06      A    C  
ATOM   1828  CE2 TYR A 234       9.825  17.662  -4.964  1.00 92.06      A    C  
ATOM   1829  CZ  TYR A 234      10.961  18.495  -5.077  1.00 92.06      A    C  
ATOM   1830  OH  TYR A 234      11.766  18.671  -3.994  1.00 92.06      A    O  
ATOM   1831  N   LYS A 235       5.455  19.691 -10.178  1.00 91.88      A    N  
ATOM   1832  CA  LYS A 235       4.422  19.554 -11.230  1.00 91.88      A    C  
ATOM   1833  C   LYS A 235       4.991  19.482 -12.648  1.00 91.88      A    C  
ATOM   1834  O   LYS A 235       4.473  18.765 -13.495  1.00 91.88      A    O  
ATOM   1835  CB  LYS A 235       3.451  20.738 -11.157  1.00 91.88      A    C  
ATOM   1836  CG  LYS A 235       2.545  20.643  -9.930  1.00 91.88      A    C  
ATOM   1837  CD  LYS A 235       1.589  21.835  -9.864  1.00 91.88      A    C  
ATOM   1838  CE  LYS A 235       0.734  21.720  -8.601  1.00 91.88      A    C  
ATOM   1839  NZ  LYS A 235      -0.238  22.836  -8.510  1.00 91.88      A    N1+
ATOM   1840  N   ASP A 236       6.059  20.221 -12.898  1.00 93.12      A    N  
ATOM   1841  CA  ASP A 236       6.809  20.255 -14.151  1.00 93.12      A    C  
ATOM   1842  C   ASP A 236       7.501  18.923 -14.486  1.00 93.12      A    C  
ATOM   1843  O   ASP A 236       7.780  18.660 -15.658  1.00 93.12      A    O  
ATOM   1844  CB  ASP A 236       7.834  21.399 -14.062  1.00 93.12      A    C  
ATOM   1845  CG  ASP A 236       8.821  21.245 -12.894  1.00 93.12      A    C  
ATOM   1846  OD1 ASP A 236       8.375  20.946 -11.763  1.00 93.12      A    O  
ATOM   1847  OD2 ASP A 236      10.031  21.426 -13.115  1.00 93.12      A    O1-
ATOM   1848  N   MET A 237       7.731  18.066 -13.486  1.00 93.75      A    N  
ATOM   1849  CA  MET A 237       8.313  16.731 -13.653  1.00 93.75      A    C  
ATOM   1850  C   MET A 237       7.273  15.643 -13.944  1.00 93.75      A    C  
ATOM   1851  O   MET A 237       7.652  14.567 -14.399  1.00 93.75      A    O  
ATOM   1852  CB  MET A 237       9.151  16.361 -12.419  1.00 93.75      A    C  
ATOM   1853  CG  MET A 237      10.344  17.296 -12.188  1.00 93.75      A    C  
ATOM   1854  SD  MET A 237      11.632  17.200 -13.466  1.00 93.75      A    S  
ATOM   1855  CE  MET A 237      11.240  18.644 -14.492  1.00 93.75      A    C  
ATOM   1856  N   VAL A 238       5.971  15.906 -13.750  1.00 93.19      A    N  
ATOM   1857  CA  VAL A 238       4.890  14.913 -13.951  1.00 93.19      A    C  
ATOM   1858  C   VAL A 238       4.881  14.345 -15.373  1.00 93.19      A    C  
ATOM   1859  O   VAL A 238       4.610  13.166 -15.554  1.00 93.19      A    O  
ATOM   1860  CB  VAL A 238       3.512  15.505 -13.589  1.00 93.19      A    C  
ATOM   1861  CG1 VAL A 238       2.346  14.551 -13.887  1.00 93.19      A    C  
ATOM   1862  CG2 VAL A 238       3.449  15.829 -12.089  1.00 93.19      A    C  
ATOM   1863  N   LYS A 239       5.270  15.138 -16.377  1.00 92.25      A    N  
ATOM   1864  CA  LYS A 239       5.374  14.697 -17.781  1.00 92.25      A    C  
ATOM   1865  C   LYS A 239       6.385  13.566 -18.031  1.00 92.25      A    C  
ATOM   1866  O   LYS A 239       6.330  12.947 -19.084  1.00 92.25      A    O  
ATOM   1867  CB  LYS A 239       5.693  15.907 -18.671  1.00 92.25      A    C  
ATOM   1868  CG  LYS A 239       7.098  16.466 -18.396  1.00 92.25      A    C  
ATOM   1869  CD  LYS A 239       7.375  17.723 -19.221  1.00 92.25      A    C  
ATOM   1870  CE  LYS A 239       8.765  18.212 -18.825  1.00 92.25      A    C  
ATOM   1871  NZ  LYS A 239       9.232  19.334 -19.666  1.00 92.25      A    N1+
ATOM   1872  N   TYR A 240       7.320  13.336 -17.107  1.00 94.19      A    N  
ATOM   1873  CA  TYR A 240       8.285  12.234 -17.181  1.00 94.19      A    C  
ATOM   1874  C   TYR A 240       7.829  11.006 -16.386  1.00 94.19      A    C  
ATOM   1875  O   TYR A 240       8.509   9.983 -16.402  1.00 94.19      A    O  
ATOM   1876  CB  TYR A 240       9.653  12.713 -16.676  1.00 94.19      A    C  
ATOM   1877  CG  TYR A 240      10.217  13.922 -17.395  1.00 94.19      A    C  
ATOM   1878  CD1 TYR A 240      10.543  13.839 -18.762  1.00 94.19      A    C  
ATOM   1879  CD2 TYR A 240      10.452  15.115 -16.687  1.00 94.19      A    C  
ATOM   1880  CE1 TYR A 240      11.096  14.951 -19.427  1.00 94.19      A    C  
ATOM   1881  CE2 TYR A 240      11.037  16.215 -17.338  1.00 94.19      A    C  
ATOM   1882  CZ  TYR A 240      11.364  16.132 -18.708  1.00 94.19      A    C  
ATOM   1883  OH  TYR A 240      11.895  17.219 -19.331  1.00 94.19      A    O  
ATOM   1884  N   VAL A 241       6.724  11.105 -15.643  1.00 93.88      A    N  
ATOM   1885  CA  VAL A 241       6.233  10.040 -14.767  1.00 93.88      A    C  
ATOM   1886  C   VAL A 241       5.459   9.020 -15.589  1.00 93.88      A    C  
ATOM   1887  O   VAL A 241       4.573   9.391 -16.355  1.00 93.88      A    O  
ATOM   1888  CB  VAL A 241       5.377  10.600 -13.616  1.00 93.88      A    C  
ATOM   1889  CG1 VAL A 241       4.947   9.510 -12.627  1.00 93.88      A    C  
ATOM   1890  CG2 VAL A 241       6.163  11.637 -12.802  1.00 93.88      A    C  
ATOM   1891  N   SER A 242       5.761   7.735 -15.397  1.00 92.75      A    N  
ATOM   1892  CA  SER A 242       4.960   6.651 -15.976  1.00 92.75      A    C  
ATOM   1893  C   SER A 242       3.486   6.782 -15.550  1.00 92.75      A    C  
ATOM   1894  O   SER A 242       3.223   6.878 -14.345  1.00 92.75      A    O  
ATOM   1895  CB  SER A 242       5.494   5.290 -15.521  1.00 92.75      A    C  
ATOM   1896  OG  SER A 242       4.644   4.251 -15.964  1.00 92.75      A    O  
ATOM   1897  N   PRO A 243       2.513   6.733 -16.483  1.00 91.31      A    N  
ATOM   1898  CA  PRO A 243       1.076   6.740 -16.182  1.00 91.31      A    C  
ATOM   1899  C   PRO A 243       0.576   5.431 -15.562  1.00 91.31      A    C  
ATOM   1900  O   PRO A 243      -0.627   5.241 -15.395  1.00 91.31      A    O  
ATOM   1901  CB  PRO A 243       0.391   7.062 -17.512  1.00 91.31      A    C  
ATOM   1902  CG  PRO A 243       1.321   6.407 -18.528  1.00 91.31      A    C  
ATOM   1903  CD  PRO A 243       2.705   6.650 -17.928  1.00 91.31      A    C  
ATOM   1904  N   SER A 244       1.477   4.513 -15.215  1.00 94.06      A    N  
ATOM   1905  CA  SER A 244       1.136   3.241 -14.596  1.00 94.06      A    C  
ATOM   1906  C   SER A 244       0.432   3.414 -13.244  1.00 94.06      A    C  
ATOM   1907  O   SER A 244       0.770   4.270 -12.424  1.00 94.06      A    O  
ATOM   1908  CB  SER A 244       2.387   2.373 -14.483  1.00 94.06      A    C  
ATOM   1909  OG  SER A 244       2.835   2.055 -15.788  1.00 94.06      A    O  
ATOM   1910  N   VAL A 245      -0.566   2.573 -12.982  1.00 95.94      A    N  
ATOM   1911  CA  VAL A 245      -1.149   2.423 -11.644  1.00 95.94      A    C  
ATOM   1912  C   VAL A 245      -0.195   1.672 -10.722  1.00 95.94      A    C  
ATOM   1913  O   VAL A 245       0.728   0.991 -11.163  1.00 95.94      A    O  
ATOM   1914  CB  VAL A 245      -2.512   1.716 -11.663  1.00 95.94      A    C  
ATOM   1915  CG1 VAL A 245      -3.555   2.522 -12.412  1.00 95.94      A    C  
ATOM   1916  CG2 VAL A 245      -2.461   0.281 -12.190  1.00 95.94      A    C  
ATOM   1917  N   SER A 246      -0.445   1.724  -9.414  1.00 96.75      A    N  
ATOM   1918  CA  SER A 246       0.300   0.874  -8.491  1.00 96.75      A    C  
ATOM   1919  C   SER A 246      -0.085  -0.609  -8.625  1.00 96.75      A    C  
ATOM   1920  O   SER A 246      -1.231  -0.912  -8.962  1.00 96.75      A    O  
ATOM   1921  CB  SER A 246       0.160   1.377  -7.058  1.00 96.75      A    C  
ATOM   1922  OG  SER A 246      -1.110   1.193  -6.480  1.00 96.75      A    O  
ATOM   1923  N   PRO A 247       0.808  -1.556  -8.262  1.00 97.50      A    N  
ATOM   1924  CA  PRO A 247       0.487  -2.986  -8.243  1.00 97.50      A    C  
ATOM   1925  C   PRO A 247      -0.761  -3.333  -7.422  1.00 97.50      A    C  
ATOM   1926  O   PRO A 247      -1.479  -4.266  -7.758  1.00 97.50      A    O  
ATOM   1927  CB  PRO A 247       1.728  -3.661  -7.656  1.00 97.50      A    C  
ATOM   1928  CG  PRO A 247       2.876  -2.736  -8.045  1.00 97.50      A    C  
ATOM   1929  CD  PRO A 247       2.226  -1.355  -7.997  1.00 97.50      A    C  
ATOM   1930  N   MET A 248      -1.046  -2.556  -6.370  1.00 98.00      A    N  
ATOM   1931  CA  MET A 248      -2.287  -2.665  -5.601  1.00 98.00      A    C  
ATOM   1932  C   MET A 248      -3.511  -2.450  -6.497  1.00 98.00      A    C  
ATOM   1933  O   MET A 248      -4.407  -3.282  -6.521  1.00 98.00      A    O  
ATOM   1934  CB  MET A 248      -2.258  -1.640  -4.455  1.00 98.00      A    C  
ATOM   1935  CG  MET A 248      -3.598  -1.555  -3.724  1.00 98.00      A    C  
ATOM   1936  SD  MET A 248      -3.671  -0.313  -2.412  1.00 98.00      A    S  
ATOM   1937  CE  MET A 248      -4.088   1.152  -3.394  1.00 98.00      A    C  
ATOM   1938  N   ILE A 249      -3.545  -1.348  -7.244  1.00 97.88      A    N  
ATOM   1939  CA  ILE A 249      -4.671  -1.004  -8.116  1.00 97.88      A    C  
ATOM   1940  C   ILE A 249      -4.758  -1.968  -9.302  1.00 97.88      A    C  
ATOM   1941  O   ILE A 249      -5.848  -2.434  -9.626  1.00 97.88      A    O  
ATOM   1942  CB  ILE A 249      -4.525   0.461  -8.564  1.00 97.88      A    C  
ATOM   1943  CG1 ILE A 249      -4.556   1.450  -7.378  1.00 97.88      A    C  
ATOM   1944  CG2 ILE A 249      -5.572   0.845  -9.618  1.00 97.88      A    C  
ATOM   1945  CD1 ILE A 249      -5.836   1.418  -6.532  1.00 97.88      A    C  
ATOM   1946  N   ALA A 250      -3.617  -2.347  -9.887  1.00 97.75      A    N  
ATOM   1947  CA  ALA A 250      -3.571  -3.381 -10.918  1.00 97.75      A    C  
ATOM   1948  C   ALA A 250      -4.168  -4.708 -10.415  1.00 97.75      A    C  
ATOM   1949  O   ALA A 250      -4.959  -5.322 -11.128  1.00 97.75      A    O  
ATOM   1950  CB  ALA A 250      -2.123  -3.557 -11.391  1.00 97.75      A    C  
ATOM   1951  N   ALA A 251      -3.872  -5.113  -9.173  1.00 98.12      A    N  
ATOM   1952  CA  ALA A 251      -4.480  -6.291  -8.556  1.00 98.12      A    C  
ATOM   1953  C   ALA A 251      -6.007  -6.176  -8.496  1.00 98.12      A    C  
ATOM   1954  O   ALA A 251      -6.709  -7.075  -8.954  1.00 98.12      A    O  
ATOM   1955  CB  ALA A 251      -3.882  -6.519  -7.160  1.00 98.12      A    C  
ATOM   1956  N   GLY A 252      -6.518  -5.049  -7.992  1.00 98.00      A    N  
ATOM   1957  CA  GLY A 252      -7.954  -4.774  -7.920  1.00 98.00      A    C  
ATOM   1958  C   GLY A 252      -8.644  -4.898  -9.275  1.00 98.00      A    C  
ATOM   1959  O   GLY A 252      -9.584  -5.680  -9.434  1.00 98.00      A    O  
ATOM   1960  N   ARG A 253      -8.122  -4.186 -10.277  1.00 97.44      A    N  
ATOM   1961  CA  ARG A 253      -8.680  -4.158 -11.632  1.00 97.44      A    C  
ATOM   1962  C   ARG A 253      -8.634  -5.510 -12.322  1.00 97.44      A    C  
ATOM   1963  O   ARG A 253      -9.641  -5.937 -12.883  1.00 97.44      A    O  
ATOM   1964  CB  ARG A 253      -7.923  -3.133 -12.470  1.00 97.44      A    C  
ATOM   1965  CG  ARG A 253      -8.245  -1.707 -12.034  1.00 97.44      A    C  
ATOM   1966  CD  ARG A 253      -7.410  -0.762 -12.877  1.00 97.44      A    C  
ATOM   1967  NE  ARG A 253      -7.711   0.635 -12.589  1.00 97.44      A    N  
ATOM   1968  CZ  ARG A 253      -7.256   1.671 -13.248  1.00 97.44      A    C  
ATOM   1969  NH1 ARG A 253      -6.427   1.525 -14.238  1.00 97.44      A    N1+
ATOM   1970  NH2 ARG A 253      -7.634   2.860 -12.908  1.00 97.44      A    N  
ATOM   1971  N   VAL A 254      -7.497  -6.203 -12.278  1.00 97.38      A    N  
ATOM   1972  CA  VAL A 254      -7.352  -7.508 -12.936  1.00 97.38      A    C  
ATOM   1973  C   VAL A 254      -8.247  -8.546 -12.262  1.00 97.38      A    C  
ATOM   1974  O   VAL A 254      -8.997  -9.226 -12.957  1.00 97.38      A    O  
ATOM   1975  CB  VAL A 254      -5.881  -7.954 -12.984  1.00 97.38      A    C  
ATOM   1976  CG1 VAL A 254      -5.743  -9.381 -13.537  1.00 97.38      A    C  
ATOM   1977  CG2 VAL A 254      -5.051  -7.033 -13.887  1.00 97.38      A    C  
ATOM   1978  N   ILE A 255      -8.257  -8.631 -10.927  1.00 97.25      A    N  
ATOM   1979  CA  ILE A 255      -9.115  -9.584 -10.200  1.00 97.25      A    C  
ATOM   1980  C   ILE A 255     -10.595  -9.334 -10.516  1.00 97.25      A    C  
ATOM   1981  O   ILE A 255     -11.314 -10.282 -10.830  1.00 97.25      A    O  
ATOM   1982  CB  ILE A 255      -8.833  -9.533  -8.679  1.00 97.25      A    C  
ATOM   1983  CG1 ILE A 255      -7.419 -10.083  -8.376  1.00 97.25      A    C  
ATOM   1984  CG2 ILE A 255      -9.885 -10.339  -7.888  1.00 97.25      A    C  
ATOM   1985  CD1 ILE A 255      -6.915  -9.755  -6.962  1.00 97.25      A    C  
ATOM   1986  N   LYS A 256     -11.047  -8.074 -10.503  1.00 96.62      A    N  
ATOM   1987  CA  LYS A 256     -12.443  -7.708 -10.804  1.00 96.62      A    C  
ATOM   1988  C   LYS A 256     -12.815  -7.894 -12.275  1.00 96.62      A    C  
ATOM   1989  O   LYS A 256     -13.960  -8.218 -12.576  1.00 96.62      A    O  
ATOM   1990  CB  LYS A 256     -12.701  -6.263 -10.357  1.00 96.62      A    C  
ATOM   1991  CG  LYS A 256     -12.776  -6.176  -8.828  1.00 96.62      A    C  
ATOM   1992  CD  LYS A 256     -12.857  -4.725  -8.340  1.00 96.62      A    C  
ATOM   1993  CE  LYS A 256     -13.107  -4.763  -6.832  1.00 96.62      A    C  
ATOM   1994  NZ  LYS A 256     -12.927  -3.451  -6.182  1.00 96.62      A    N1+
ATOM   1995  N   THR A 257     -11.859  -7.745 -13.189  1.00 95.88      A    N  
ATOM   1996  CA  THR A 257     -12.065  -8.047 -14.615  1.00 95.88      A    C  
ATOM   1997  C   THR A 257     -12.264  -9.548 -14.833  1.00 95.88      A    C  
ATOM   1998  O   THR A 257     -13.128  -9.953 -15.606  1.00 95.88      A    O  
ATOM   1999  CB  THR A 257     -10.891  -7.537 -15.464  1.00 95.88      A    C  
ATOM   2000  CG2 THR A 257     -11.087  -7.785 -16.958  1.00 95.88      A    C  
ATOM   2001  OG1 THR A 257     -10.769  -6.144 -15.309  1.00 95.88      A    O  
ATOM   2002  N   LEU A 258     -11.502 -10.384 -14.121  1.00 94.62      A    N  
ATOM   2003  CA  LEU A 258     -11.621 -11.843 -14.191  1.00 94.62      A    C  
ATOM   2004  C   LEU A 258     -12.857 -12.368 -13.445  1.00 94.62      A    C  
ATOM   2005  O   LEU A 258     -13.443 -13.371 -13.850  1.00 94.62      A    O  
ATOM   2006  CB  LEU A 258     -10.339 -12.469 -13.620  1.00 94.62      A    C  
ATOM   2007  CG  LEU A 258      -9.056 -12.140 -14.407  1.00 94.62      A    C  
ATOM   2008  CD1 LEU A 258      -7.853 -12.627 -13.603  1.00 94.62      A    C  
ATOM   2009  CD2 LEU A 258      -9.020 -12.798 -15.782  1.00 94.62      A    C  
ATOM   2010  N   ASN A 259     -13.258 -11.701 -12.361  1.00 94.56      A    N  
ATOM   2011  CA  ASN A 259     -14.463 -12.009 -11.603  1.00 94.56      A    C  
ATOM   2012  C   ASN A 259     -15.101 -10.732 -11.034  1.00 94.56      A    C  
ATOM   2013  O   ASN A 259     -14.715 -10.238  -9.976  1.00 94.56      A    O  
ATOM   2014  CB  ASN A 259     -14.114 -13.017 -10.498  1.00 94.56      A    C  
ATOM   2015  CG  ASN A 259     -15.340 -13.502  -9.744  1.00 94.56      A    C  
ATOM   2016  ND2 ASN A 259     -15.163 -14.450  -8.857  1.00 94.56      A    N  
ATOM   2017  OD1 ASN A 259     -16.469 -13.073  -9.942  1.00 94.56      A    O  
ATOM   2018  N   SER A 260     -16.144 -10.243 -11.702  1.00 93.62      A    N  
ATOM   2019  CA  SER A 260     -16.848  -9.007 -11.330  1.00 93.62      A    C  
ATOM   2020  C   SER A 260     -17.622  -9.086 -10.010  1.00 93.62      A    C  
ATOM   2021  O   SER A 260     -17.969  -8.051  -9.448  1.00 93.62      A    O  
ATOM   2022  CB  SER A 260     -17.792  -8.605 -12.464  1.00 93.62      A    C  
ATOM   2023  OG  SER A 260     -18.643  -9.687 -12.811  1.00 93.62      A    O  
ATOM   2024  N   ASN A 261     -17.877 -10.292  -9.489  1.00 93.62      A    N  
ATOM   2025  CA  ASN A 261     -18.517 -10.492  -8.187  1.00 93.62      A    C  
ATOM   2026  C   ASN A 261     -17.505 -10.508  -7.023  1.00 93.62      A    C  
ATOM   2027  O   ASN A 261     -17.905 -10.636  -5.867  1.00 93.62      A    O  
ATOM   2028  CB  ASN A 261     -19.357 -11.778  -8.262  1.00 93.62      A    C  
ATOM   2029  CG  ASN A 261     -20.272 -11.967  -7.060  1.00 93.62      A    C  
ATOM   2030  ND2 ASN A 261     -20.336 -13.162  -6.519  1.00 93.62      A    N  
ATOM   2031  OD1 ASN A 261     -20.982 -11.080  -6.618  1.00 93.62      A    O  
ATOM   2032  N   CYS A 262     -16.199 -10.423  -7.308  1.00 95.19      A    N  
ATOM   2033  CA  CYS A 262     -15.173 -10.365  -6.274  1.00 95.19      A    C  
ATOM   2034  C   CYS A 262     -15.019  -8.965  -5.684  1.00 95.19      A    C  
ATOM   2035  O   CYS A 262     -15.031  -7.947  -6.378  1.00 95.19      A    O  
ATOM   2036  CB  CYS A 262     -13.819 -10.878  -6.787  1.00 95.19      A    C  
ATOM   2037  SG  CYS A 262     -13.715 -12.681  -6.643  1.00 95.19      A    S  
ATOM   2038  N   LYS A 263     -14.756  -8.953  -4.383  1.00 97.25      A    N  
ATOM   2039  CA  LYS A 263     -14.254  -7.801  -3.642  1.00 97.25      A    C  
ATOM   2040  C   LYS A 263     -12.768  -7.978  -3.390  1.00 97.25      A    C  
ATOM   2041  O   LYS A 263     -12.302  -9.106  -3.237  1.00 97.25      A    O  
ATOM   2042  CB  LYS A 263     -15.068  -7.663  -2.352  1.00 97.25      A    C  
ATOM   2043  CG  LYS A 263     -16.556  -7.366  -2.621  1.00 97.25      A    C  
ATOM   2044  CD  LYS A 263     -16.685  -5.935  -3.124  1.00 97.25      A    C  
ATOM   2045  CE  LYS A 263     -18.095  -5.433  -3.384  1.00 97.25      A    C  
ATOM   2046  NZ  LYS A 263     -17.962  -4.059  -3.928  1.00 97.25      A    N1+
ATOM   2047  N   VAL A 264     -12.018  -6.884  -3.367  1.00 98.12      A    N  
ATOM   2048  CA  VAL A 264     -10.559  -6.927  -3.223  1.00 98.12      A    C  
ATOM   2049  C   VAL A 264     -10.135  -6.060  -2.054  1.00 98.12      A    C  
ATOM   2050  O   VAL A 264     -10.414  -4.864  -2.015  1.00 98.12      A    O  
ATOM   2051  CB  VAL A 264      -9.831  -6.533  -4.521  1.00 98.12      A    C  
ATOM   2052  CG1 VAL A 264      -8.314  -6.707  -4.355  1.00 98.12      A    C  
ATOM   2053  CG2 VAL A 264     -10.278  -7.423  -5.690  1.00 98.12      A    C  
ATOM   2054  N   VAL A 265      -9.424  -6.677  -1.116  1.00 98.38      A    N  
ATOM   2055  CA  VAL A 265      -8.834  -6.008   0.040  1.00 98.38      A    C  
ATOM   2056  C   VAL A 265      -7.333  -6.052  -0.107  1.00 98.38      A    C  
ATOM   2057  O   VAL A 265      -6.743  -7.129  -0.156  1.00 98.38      A    O  
ATOM   2058  CB  VAL A 265      -9.254  -6.674   1.352  1.00 98.38      A    C  
ATOM   2059  CG1 VAL A 265      -8.635  -5.992   2.580  1.00 98.38      A    C  
ATOM   2060  CG2 VAL A 265     -10.778  -6.650   1.475  1.00 98.38      A    C  
ATOM   2061  N   PHE A 266      -6.701  -4.890  -0.162  1.00 98.56      A    N  
ATOM   2062  CA  PHE A 266      -5.249  -4.830  -0.160  1.00 98.56      A    C  
ATOM   2063  C   PHE A 266      -4.710  -4.923   1.266  1.00 98.56      A    C  
ATOM   2064  O   PHE A 266      -5.253  -4.316   2.186  1.00 98.56      A    O  
ATOM   2065  CB  PHE A 266      -4.781  -3.578  -0.885  1.00 98.56      A    C  
ATOM   2066  CG  PHE A 266      -3.286  -3.350  -0.796  1.00 98.56      A    C  
ATOM   2067  CD1 PHE A 266      -2.779  -2.408   0.113  1.00 98.56      A    C  
ATOM   2068  CD2 PHE A 266      -2.398  -4.084  -1.600  1.00 98.56      A    C  
ATOM   2069  CE1 PHE A 266      -1.399  -2.184   0.218  1.00 98.56      A    C  
ATOM   2070  CE2 PHE A 266      -1.014  -3.844  -1.516  1.00 98.56      A    C  
ATOM   2071  CZ  PHE A 266      -0.515  -2.888  -0.614  1.00 98.56      A    C  
ATOM   2072  N   VAL A 267      -3.610  -5.648   1.442  1.00 98.62      A    N  
ATOM   2073  CA  VAL A 267      -2.918  -5.776   2.725  1.00 98.62      A    C  
ATOM   2074  C   VAL A 267      -1.457  -5.379   2.548  1.00 98.62      A    C  
ATOM   2075  O   VAL A 267      -0.735  -6.010   1.779  1.00 98.62      A    O  
ATOM   2076  CB  VAL A 267      -3.042  -7.199   3.281  1.00 98.62      A    C  
ATOM   2077  CG1 VAL A 267      -2.399  -7.271   4.667  1.00 98.62      A    C  
ATOM   2078  CG2 VAL A 267      -4.498  -7.677   3.380  1.00 98.62      A    C  
ATOM   2079  N   GLY A 268      -0.983  -4.356   3.260  1.00 97.69      A    N  
ATOM   2080  CA  GLY A 268       0.387  -3.865   3.080  1.00 97.69      A    C  
ATOM   2081  C   GLY A 268       0.962  -3.072   4.255  1.00 97.69      A    C  
ATOM   2082  O   GLY A 268       0.328  -2.914   5.284  1.00 97.69      A    O  
ATOM   2083  N   PRO A 269       2.172  -2.514   4.133  1.00 96.19      A    N  
ATOM   2084  CA  PRO A 269       2.828  -1.807   5.237  1.00 96.19      A    C  
ATOM   2085  C   PRO A 269       2.539  -0.293   5.265  1.00 96.19      A    C  
ATOM   2086  O   PRO A 269       3.223   0.450   5.968  1.00 96.19      A    O  
ATOM   2087  CB  PRO A 269       4.312  -2.117   5.033  1.00 96.19      A    C  
ATOM   2088  CG  PRO A 269       4.437  -2.180   3.510  1.00 96.19      A    C  
ATOM   2089  CD  PRO A 269       3.104  -2.758   3.044  1.00 96.19      A    C  
ATOM   2090  N   CYS A 270       1.601   0.213   4.456  1.00 95.31      A    N  
ATOM   2091  CA  CYS A 270       1.511   1.641   4.136  1.00 95.31      A    C  
ATOM   2092  C   CYS A 270       0.125   2.237   4.414  1.00 95.31      A    C  
ATOM   2093  O   CYS A 270      -0.857   1.834   3.798  1.00 95.31      A    O  
ATOM   2094  CB  CYS A 270       1.922   1.814   2.669  1.00 95.31      A    C  
ATOM   2095  SG  CYS A 270       2.050   3.575   2.246  1.00 95.31      A    S  
ATOM   2096  N   ILE A 271       0.074   3.274   5.259  1.00 94.56      A    N  
ATOM   2097  CA  ILE A 271      -1.147   4.059   5.521  1.00 94.56      A    C  
ATOM   2098  C   ILE A 271      -1.589   4.812   4.260  1.00 94.56      A    C  
ATOM   2099  O   ILE A 271      -2.766   4.807   3.917  1.00 94.56      A    O  
ATOM   2100  CB  ILE A 271      -0.921   5.051   6.688  1.00 94.56      A    C  
ATOM   2101  CG1 ILE A 271      -0.544   4.317   7.996  1.00 94.56      A    C  
ATOM   2102  CG2 ILE A 271      -2.182   5.911   6.915  1.00 94.56      A    C  
ATOM   2103  CD1 ILE A 271       0.014   5.269   9.062  1.00 94.56      A    C  
ATOM   2104  N   ALA A 272      -0.645   5.395   3.514  1.00 94.69      A    N  
ATOM   2105  CA  ALA A 272      -0.946   6.177   2.314  1.00 94.69      A    C  
ATOM   2106  C   ALA A 272      -1.647   5.367   1.203  1.00 94.69      A    C  
ATOM   2107  O   ALA A 272      -2.239   5.958   0.305  1.00 94.69      A    O  
ATOM   2108  CB  ALA A 272       0.356   6.803   1.798  1.00 94.69      A    C  
ATOM   2109  N   LYS A 273      -1.611   4.025   1.252  1.00 96.00      A    N  
ATOM   2110  CA  LYS A 273      -2.383   3.163   0.342  1.00 96.00      A    C  
ATOM   2111  C   LYS A 273      -3.890   3.241   0.594  1.00 96.00      A    C  
ATOM   2112  O   LYS A 273      -4.648   3.198  -0.370  1.00 96.00      A    O  
ATOM   2113  CB  LYS A 273      -1.889   1.706   0.434  1.00 96.00      A    C  
ATOM   2114  CG  LYS A 273      -0.519   1.459  -0.220  1.00 96.00      A    C  
ATOM   2115  CD  LYS A 273      -0.577   1.751  -1.714  1.00 96.00      A    C  
ATOM   2116  CE  LYS A 273       0.636   1.277  -2.506  1.00 96.00      A    C  
ATOM   2117  NZ  LYS A 273       0.448   1.620  -3.931  1.00 96.00      A    N1+
ATOM   2118  N   LYS A 274      -4.314   3.456   1.847  1.00 95.00      A    N  
ATOM   2119  CA  LYS A 274      -5.717   3.749   2.188  1.00 95.00      A    C  
ATOM   2120  C   LYS A 274      -6.180   5.011   1.460  1.00 95.00      A    C  
ATOM   2121  O   LYS A 274      -7.207   5.005   0.795  1.00 95.00      A    O  
ATOM   2122  CB  LYS A 274      -5.897   3.918   3.711  1.00 95.00      A    C  
ATOM   2123  CG  LYS A 274      -5.533   2.683   4.547  1.00 95.00      A    C  
ATOM   2124  CD  LYS A 274      -5.720   2.901   6.053  1.00 95.00      A    C  
ATOM   2125  CE  LYS A 274      -5.571   1.557   6.777  1.00 95.00      A    C  
ATOM   2126  NZ  LYS A 274      -5.662   1.704   8.247  1.00 95.00      A    N1+
ATOM   2127  N   ALA A 275      -5.368   6.067   1.509  1.00 92.94      A    N  
ATOM   2128  CA  ALA A 275      -5.640   7.314   0.799  1.00 92.94      A    C  
ATOM   2129  C   ALA A 275      -5.598   7.141  -0.728  1.00 92.94      A    C  
ATOM   2130  O   ALA A 275      -6.466   7.653  -1.425  1.00 92.94      A    O  
ATOM   2131  CB  ALA A 275      -4.631   8.362   1.273  1.00 92.94      A    C  
ATOM   2132  N   GLU A 276      -4.625   6.384  -1.254  1.00 94.38      A    N  
ATOM   2133  CA  GLU A 276      -4.519   6.132  -2.694  1.00 94.38      A    C  
ATOM   2134  C   GLU A 276      -5.781   5.476  -3.255  1.00 94.38      A    C  
ATOM   2135  O   GLU A 276      -6.273   5.932  -4.283  1.00 94.38      A    O  
ATOM   2136  CB  GLU A 276      -3.292   5.266  -3.014  1.00 94.38      A    C  
ATOM   2137  CG  GLU A 276      -3.068   5.087  -4.534  1.00 94.38      A    C  
ATOM   2138  CD  GLU A 276      -2.041   4.001  -4.873  1.00 94.38      A    C  
ATOM   2139  OE1 GLU A 276      -1.708   3.778  -6.056  1.00 94.38      A    O  
ATOM   2140  OE2 GLU A 276      -1.529   3.345  -3.949  1.00 94.38      A    O1-
ATOM   2141  N   SER A 277      -6.320   4.459  -2.571  1.00 94.25      A    N  
ATOM   2142  CA  SER A 277      -7.526   3.737  -3.008  1.00 94.25      A    C  
ATOM   2143  C   SER A 277      -8.783   4.611  -3.118  1.00 94.25      A    C  
ATOM   2144  O   SER A 277      -9.753   4.212  -3.753  1.00 94.25      A    O  
ATOM   2145  CB  SER A 277      -7.788   2.547  -2.076  1.00 94.25      A    C  
ATOM   2146  OG  SER A 277      -8.149   2.929  -0.759  1.00 94.25      A    O  
ATOM   2147  N   LYS A 278      -8.747   5.815  -2.532  1.00 91.62      A    N  
ATOM   2148  CA  LYS A 278      -9.837   6.800  -2.515  1.00 91.62      A    C  
ATOM   2149  C   LYS A 278      -9.615   7.952  -3.502  1.00 91.62      A    C  
ATOM   2150  O   LYS A 278     -10.374   8.918  -3.509  1.00 91.62      A    O  
ATOM   2151  CB  LYS A 278     -10.027   7.309  -1.075  1.00 91.62      A    C  
ATOM   2152  CG  LYS A 278     -10.381   6.175  -0.101  1.00 91.62      A    C  
ATOM   2153  CD  LYS A 278     -10.514   6.674   1.341  1.00 91.62      A    C  
ATOM   2154  CE  LYS A 278     -10.865   5.468   2.225  1.00 91.62      A    C  
ATOM   2155  NZ  LYS A 278     -11.388   5.851   3.555  1.00 91.62      A    N1+
ATOM   2156  N   ASN A 279      -8.556   7.908  -4.313  1.00 91.06      A    N  
ATOM   2157  CA  ASN A 279      -8.365   8.909  -5.358  1.00 91.06      A    C  
ATOM   2158  C   ASN A 279      -9.419   8.727  -6.459  1.00 91.06      A    C  
ATOM   2159  O   ASN A 279      -9.636   7.615  -6.929  1.00 91.06      A    O  
ATOM   2160  CB  ASN A 279      -6.972   8.798  -5.974  1.00 91.06      A    C  
ATOM   2161  CG  ASN A 279      -5.815   9.175  -5.089  1.00 91.06      A    C  
ATOM   2162  ND2 ASN A 279      -4.704   8.500  -5.264  1.00 91.06      A    N  
ATOM   2163  OD1 ASN A 279      -5.836  10.104  -4.302  1.00 91.06      A    O  
ATOM   2164  N   LYS A 280     -10.009   9.834  -6.923  1.00 89.94      A    N  
ATOM   2165  CA  LYS A 280     -11.128   9.835  -7.883  1.00 89.94      A    C  
ATOM   2166  C   LYS A 280     -10.855   9.093  -9.199  1.00 89.94      A    C  
ATOM   2167  O   LYS A 280     -11.790   8.589  -9.802  1.00 89.94      A    O  
ATOM   2168  CB  LYS A 280     -11.524  11.282  -8.209  1.00 89.94      A    C  
ATOM   2169  CG  LYS A 280     -12.079  12.030  -6.990  1.00 89.94      A    C  
ATOM   2170  CD  LYS A 280     -12.568  13.421  -7.403  1.00 89.94      A    C  
ATOM   2171  CE  LYS A 280     -13.181  14.114  -6.185  1.00 89.94      A    C  
ATOM   2172  NZ  LYS A 280     -13.738  15.440  -6.541  1.00 89.94      A    N1+
ATOM   2173  N   ASP A 281      -9.605   9.044  -9.654  1.00 89.56      A    N  
ATOM   2174  CA  ASP A 281      -9.196   8.387 -10.905  1.00 89.56      A    C  
ATOM   2175  C   ASP A 281      -9.136   6.850 -10.813  1.00 89.56      A    C  
ATOM   2176  O   ASP A 281      -9.067   6.171 -11.835  1.00 89.56      A    O  
ATOM   2177  CB  ASP A 281      -7.844   8.977 -11.357  1.00 89.56      A    C  
ATOM   2178  CG  ASP A 281      -6.709   8.825 -10.332  1.00 89.56      A    C  
ATOM   2179  OD1 ASP A 281      -6.842   9.290  -9.176  1.00 89.56      A    O  
ATOM   2180  OD2 ASP A 281      -5.633   8.276 -10.650  1.00 89.56      A    O1-
ATOM   2181  N   ILE A 282      -9.147   6.298  -9.597  1.00 92.12      A    N  
ATOM   2182  CA  ILE A 282      -8.964   4.863  -9.307  1.00 92.12      A    C  
ATOM   2183  C   ILE A 282      -9.921   4.355  -8.212  1.00 92.12      A    C  
ATOM   2184  O   ILE A 282      -9.739   3.272  -7.651  1.00 92.12      A    O  
ATOM   2185  CB  ILE A 282      -7.484   4.574  -8.959  1.00 92.12      A    C  
ATOM   2186  CG1 ILE A 282      -7.006   5.459  -7.789  1.00 92.12      A    C  
ATOM   2187  CG2 ILE A 282      -6.568   4.807 -10.176  1.00 92.12      A    C  
ATOM   2188  CD1 ILE A 282      -5.609   5.111  -7.274  1.00 92.12      A    C  
ATOM   2189  N   GLU A 283     -10.928   5.156  -7.864  1.00 91.25      A    N  
ATOM   2190  CA  GLU A 283     -11.906   4.824  -6.834  1.00 91.25      A    C  
ATOM   2191  C   GLU A 283     -12.722   3.591  -7.252  1.00 91.25      A    C  
ATOM   2192  O   GLU A 283     -13.176   3.473  -8.389  1.00 91.25      A    O  
ATOM   2193  CB  GLU A 283     -12.796   6.046  -6.551  1.00 91.25      A    C  
ATOM   2194  CG  GLU A 283     -13.774   5.792  -5.393  1.00 91.25      A    C  
ATOM   2195  CD  GLU A 283     -14.597   7.031  -5.003  1.00 91.25      A    C  
ATOM   2196  OE1 GLU A 283     -15.110   7.023  -3.861  1.00 91.25      A    O  
ATOM   2197  OE2 GLU A 283     -14.714   7.971  -5.826  1.00 91.25      A    O1-
ATOM   2198  N   GLY A 284     -12.908   2.654  -6.319  1.00 91.75      A    N  
ATOM   2199  CA  GLY A 284     -13.649   1.413  -6.556  1.00 91.75      A    C  
ATOM   2200  C   GLY A 284     -12.802   0.239  -7.057  1.00 91.75      A    C  
ATOM   2201  O   GLY A 284     -13.287  -0.896  -7.039  1.00 91.75      A    O  
ATOM   2202  N   ASP A 285     -11.530   0.451  -7.414  1.00 95.38      A    N  
ATOM   2203  CA  ASP A 285     -10.616  -0.636  -7.795  1.00 95.38      A    C  
ATOM   2204  C   ASP A 285     -10.265  -1.530  -6.593  1.00 95.38      A    C  
ATOM   2205  O   ASP A 285     -10.207  -2.756  -6.714  1.00 95.38      A    O  
ATOM   2206  CB  ASP A 285      -9.346  -0.054  -8.435  1.00 95.38      A    C  
ATOM   2207  CG  ASP A 285      -9.594   0.545  -9.825  1.00 95.38      A    C  
ATOM   2208  OD1 ASP A 285     -10.452   0.001 -10.550  1.00 95.38      A    O  
ATOM   2209  OD2 ASP A 285      -8.824   1.444 -10.239  1.00 95.38      A    O1-
ATOM   2210  N   ILE A 286     -10.147  -0.941  -5.400  1.00 97.12      A    N  
ATOM   2211  CA  ILE A 286      -9.888  -1.619  -4.120  1.00 97.12      A    C  
ATOM   2212  C   ILE A 286     -10.990  -1.261  -3.127  1.00 97.12      A    C  
ATOM   2213  O   ILE A 286     -11.324  -0.090  -2.985  1.00 97.12      A    O  
ATOM   2214  CB  ILE A 286      -8.488  -1.234  -3.595  1.00 97.12      A    C  
ATOM   2215  CG1 ILE A 286      -7.379  -1.674  -4.572  1.00 97.12      A    C  
ATOM   2216  CG2 ILE A 286      -8.206  -1.799  -2.192  1.00 97.12      A    C  
ATOM   2217  CD1 ILE A 286      -7.223  -3.193  -4.719  1.00 97.12      A    C  
ATOM   2218  N   ASP A 287     -11.562  -2.266  -2.461  1.00 95.69      A    N  
ATOM   2219  CA  ASP A 287     -12.702  -2.080  -1.556  1.00 95.69      A    C  
ATOM   2220  C   ASP A 287     -12.256  -1.686  -0.140  1.00 95.69      A    C  
ATOM   2221  O   ASP A 287     -12.878  -0.831   0.479  1.00 95.69      A    O  
ATOM   2222  CB  ASP A 287     -13.568  -3.353  -1.532  1.00 95.69      A    C  
ATOM   2223  CG  ASP A 287     -14.144  -3.707  -2.909  1.00 95.69      A    C  
ATOM   2224  OD1 ASP A 287     -15.274  -3.275  -3.248  1.00 95.69      A    O  
ATOM   2225  OD2 ASP A 287     -13.480  -4.466  -3.656  1.00 95.69      A    O1-
ATOM   2226  N   PHE A 288     -11.167  -2.279   0.364  1.00 96.56      A    N  
ATOM   2227  CA  PHE A 288     -10.575  -1.931   1.661  1.00 96.56      A    C  
ATOM   2228  C   PHE A 288      -9.054  -2.065   1.639  1.00 96.56      A    C  
ATOM   2229  O   PHE A 288      -8.489  -2.835   0.857  1.00 96.56      A    O  
ATOM   2230  CB  PHE A 288     -11.154  -2.806   2.785  1.00 96.56      A    C  
ATOM   2231  CG  PHE A 288     -12.605  -2.530   3.110  1.00 96.56      A    C  
ATOM   2232  CD1 PHE A 288     -12.920  -1.488   3.998  1.00 96.56      A    C  
ATOM   2233  CD2 PHE A 288     -13.637  -3.280   2.515  1.00 96.56      A    C  
ATOM   2234  CE1 PHE A 288     -14.260  -1.201   4.304  1.00 96.56      A    C  
ATOM   2235  CE2 PHE A 288     -14.979  -2.983   2.815  1.00 96.56      A    C  
ATOM   2236  CZ  PHE A 288     -15.291  -1.948   3.712  1.00 96.56      A    C  
ATOM   2237  N   VAL A 289      -8.385  -1.354   2.546  1.00 96.94      A    N  
ATOM   2238  CA  VAL A 289      -6.938  -1.447   2.740  1.00 96.94      A    C  
ATOM   2239  C   VAL A 289      -6.628  -1.719   4.210  1.00 96.94      A    C  
ATOM   2240  O   VAL A 289      -6.926  -0.906   5.081  1.00 96.94      A    O  
ATOM   2241  CB  VAL A 289      -6.241  -0.174   2.233  1.00 96.94      A    C  
ATOM   2242  CG1 VAL A 289      -4.750  -0.180   2.611  1.00 96.94      A    C  
ATOM   2243  CG2 VAL A 289      -6.382   0.020   0.720  1.00 96.94      A    C  
ATOM   2244  N   LEU A 290      -5.972  -2.846   4.477  1.00 97.19      A    N  
ATOM   2245  CA  LEU A 290      -5.443  -3.202   5.790  1.00 97.19      A    C  
ATOM   2246  C   LEU A 290      -3.924  -3.064   5.827  1.00 97.19      A    C  
ATOM   2247  O   LEU A 290      -3.210  -3.290   4.847  1.00 97.19      A    O  
ATOM   2248  CB  LEU A 290      -5.862  -4.626   6.180  1.00 97.19      A    C  
ATOM   2249  CG  LEU A 290      -7.374  -4.857   6.334  1.00 97.19      A    C  
ATOM   2250  CD1 LEU A 290      -7.585  -6.326   6.705  1.00 97.19      A    C  
ATOM   2251  CD2 LEU A 290      -7.993  -3.980   7.427  1.00 97.19      A    C  
ATOM   2252  N   THR A 291      -3.420  -2.727   7.001  1.00 97.25      A    N  
ATOM   2253  CA  THR A 291      -1.997  -2.666   7.291  1.00 97.25      A    C  
ATOM   2254  C   THR A 291      -1.511  -3.950   7.962  1.00 97.25      A    C  
ATOM   2255  O   THR A 291      -2.304  -4.655   8.584  1.00 97.25      A    O  
ATOM   2256  CB  THR A 291      -1.606  -1.416   8.076  1.00 97.25      A    C  
ATOM   2257  CG2 THR A 291      -2.012  -0.121   7.365  1.00 97.25      A    C  
ATOM   2258  OG1 THR A 291      -2.189  -1.429   9.347  1.00 97.25      A    O  
ATOM   2259  N   PHE A 292      -0.216  -4.279   7.881  1.00 97.44      A    N  
ATOM   2260  CA  PHE A 292       0.306  -5.474   8.567  1.00 97.44      A    C  
ATOM   2261  C   PHE A 292       0.105  -5.415  10.089  1.00 97.44      A    C  
ATOM   2262  O   PHE A 292      -0.229  -6.431  10.693  1.00 97.44      A    O  
ATOM   2263  CB  PHE A 292       1.786  -5.717   8.238  1.00 97.44      A    C  
ATOM   2264  CG  PHE A 292       2.154  -5.900   6.777  1.00 97.44      A    C  
ATOM   2265  CD1 PHE A 292       1.266  -6.519   5.875  1.00 97.44      A    C  
ATOM   2266  CD2 PHE A 292       3.441  -5.537   6.339  1.00 97.44      A    C  
ATOM   2267  CE1 PHE A 292       1.658  -6.763   4.548  1.00 97.44      A    C  
ATOM   2268  CE2 PHE A 292       3.837  -5.787   5.013  1.00 97.44      A    C  
ATOM   2269  CZ  PHE A 292       2.944  -6.399   4.118  1.00 97.44      A    C  
ATOM   2270  N   GLU A 293       0.234  -4.231  10.697  1.00 95.50      A    N  
ATOM   2271  CA  GLU A 293      -0.101  -3.997  12.111  1.00 95.50      A    C  
ATOM   2272  C   GLU A 293      -1.566  -4.332  12.429  1.00 95.50      A    C  
ATOM   2273  O   GLU A 293      -1.842  -5.034  13.402  1.00 95.50      A    O  
ATOM   2274  CB  GLU A 293       0.239  -2.541  12.472  1.00 95.50      A    C  
ATOM   2275  CG  GLU A 293      -0.013  -2.210  13.952  1.00 95.50      A    C  
ATOM   2276  CD  GLU A 293       0.403  -0.768  14.285  1.00 95.50      A    C  
ATOM   2277  OE1 GLU A 293       1.448  -0.604  14.947  1.00 95.50      A    O  
ATOM   2278  OE2 GLU A 293      -0.302   0.190  13.858  1.00 95.50      A    O1-
ATOM   2279  N   GLU A 294      -2.509  -3.890  11.593  1.00 95.94      A    N  
ATOM   2280  CA  GLU A 294      -3.928  -4.225  11.763  1.00 95.94      A    C  
ATOM   2281  C   GLU A 294      -4.161  -5.730  11.623  1.00 95.94      A    C  
ATOM   2282  O   GLU A 294      -4.814  -6.318  12.480  1.00 95.94      A    O  
ATOM   2283  CB  GLU A 294      -4.788  -3.454  10.753  1.00 95.94      A    C  
ATOM   2284  CG  GLU A 294      -4.873  -1.961  11.102  1.00 95.94      A    C  
ATOM   2285  CD  GLU A 294      -5.335  -1.120   9.911  1.00 95.94      A    C  
ATOM   2286  OE1 GLU A 294      -6.109  -0.166  10.078  1.00 95.94      A    O  
ATOM   2287  OE2 GLU A 294      -4.824  -1.312   8.790  1.00 95.94      A    O1-
ATOM   2288  N   VAL A 295      -3.578  -6.373  10.605  1.00 97.31      A    N  
ATOM   2289  CA  VAL A 295      -3.705  -7.826  10.400  1.00 97.31      A    C  
ATOM   2290  C   VAL A 295      -3.131  -8.620  11.569  1.00 97.31      A    C  
ATOM   2291  O   VAL A 295      -3.758  -9.584  11.999  1.00 97.31      A    O  
ATOM   2292  CB  VAL A 295      -3.086  -8.266   9.063  1.00 97.31      A    C  
ATOM   2293  CG1 VAL A 295      -3.097  -9.789   8.878  1.00 97.31      A    C  
ATOM   2294  CG2 VAL A 295      -3.889  -7.666   7.904  1.00 97.31      A    C  
ATOM   2295  N   LYS A 296      -1.996  -8.202  12.143  1.00 96.94      A    N  
ATOM   2296  CA  LYS A 296      -1.439  -8.841  13.344  1.00 96.94      A    C  
ATOM   2297  C   LYS A 296      -2.433  -8.794  14.502  1.00 96.94      A    C  
ATOM   2298  O   LYS A 296      -2.705  -9.822  15.112  1.00 96.94      A    O  
ATOM   2299  CB  LYS A 296      -0.106  -8.176  13.710  1.00 96.94      A    C  
ATOM   2300  CG  LYS A 296       0.486  -8.773  14.992  1.00 96.94      A    C  
ATOM   2301  CD  LYS A 296       1.781  -8.070  15.398  1.00 96.94      A    C  
ATOM   2302  CE  LYS A 296       2.159  -8.609  16.775  1.00 96.94      A    C  
ATOM   2303  NZ  LYS A 296       3.362  -7.955  17.327  1.00 96.94      A    N1+
ATOM   2304  N   ASN A 297      -3.003  -7.621  14.776  1.00 95.81      A    N  
ATOM   2305  CA  ASN A 297      -3.987  -7.465  15.846  1.00 95.81      A    C  
ATOM   2306  C   ASN A 297      -5.271  -8.274  15.578  1.00 95.81      A    C  
ATOM   2307  O   ASN A 297      -5.841  -8.829  16.514  1.00 95.81      A    O  
ATOM   2308  CB  ASN A 297      -4.299  -5.972  16.013  1.00 95.81      A    C  
ATOM   2309  CG  ASN A 297      -3.186  -5.169  16.666  1.00 95.81      A    C  
ATOM   2310  ND2 ASN A 297      -2.997  -3.939  16.248  1.00 95.81      A    N  
ATOM   2311  OD1 ASN A 297      -2.527  -5.597  17.600  1.00 95.81      A    O  
ATOM   2312  N   ILE A 298      -5.704  -8.377  14.315  1.00 96.06      A    N  
ATOM   2313  CA  ILE A 298      -6.846  -9.207  13.901  1.00 96.06      A    C  
ATOM   2314  C   ILE A 298      -6.555 -10.691  14.147  1.00 96.06      A    C  
ATOM   2315  O   ILE A 298      -7.376 -11.381  14.745  1.00 96.06      A    O  
ATOM   2316  CB  ILE A 298      -7.203  -8.935  12.420  1.00 96.06      A    C  
ATOM   2317  CG1 ILE A 298      -7.772  -7.509  12.242  1.00 96.06      A    C  
ATOM   2318  CG2 ILE A 298      -8.218  -9.963  11.883  1.00 96.06      A    C  
ATOM   2319  CD1 ILE A 298      -7.622  -6.973  10.811  1.00 96.06      A    C  
ATOM   2320  N   PHE A 299      -5.388 -11.186  13.729  1.00 97.12      A    N  
ATOM   2321  CA  PHE A 299      -4.977 -12.569  13.972  1.00 97.12      A    C  
ATOM   2322  C   PHE A 299      -4.903 -12.882  15.469  1.00 97.12      A    C  
ATOM   2323  O   PHE A 299      -5.452 -13.891  15.902  1.00 97.12      A    O  
ATOM   2324  CB  PHE A 299      -3.625 -12.829  13.289  1.00 97.12      A    C  
ATOM   2325  CG  PHE A 299      -3.605 -12.961  11.773  1.00 97.12      A    C  
ATOM   2326  CD1 PHE A 299      -4.783 -13.059  10.999  1.00 97.12      A    C  
ATOM   2327  CD2 PHE A 299      -2.354 -13.030  11.130  1.00 97.12      A    C  
ATOM   2328  CE1 PHE A 299      -4.698 -13.218   9.604  1.00 97.12      A    C  
ATOM   2329  CE2 PHE A 299      -2.273 -13.184   9.736  1.00 97.12      A    C  
ATOM   2330  CZ  PHE A 299      -3.447 -13.277   8.971  1.00 97.12      A    C  
ATOM   2331  N   GLU A 300      -4.305 -11.996  16.267  1.00 96.00      A    N  
ATOM   2332  CA  GLU A 300      -4.216 -12.160  17.722  1.00 96.00      A    C  
ATOM   2333  C   GLU A 300      -5.602 -12.179  18.389  1.00 96.00      A    C  
ATOM   2334  O   GLU A 300      -5.867 -13.055  19.207  1.00 96.00      A    O  
ATOM   2335  CB  GLU A 300      -3.325 -11.051  18.311  1.00 96.00      A    C  
ATOM   2336  CG  GLU A 300      -1.831 -11.261  17.984  1.00 96.00      A    C  
ATOM   2337  CD  GLU A 300      -0.920 -10.101  18.429  1.00 96.00      A    C  
ATOM   2338  OE1 GLU A 300       0.322 -10.214  18.321  1.00 96.00      A    O  
ATOM   2339  OE2 GLU A 300      -1.426  -9.059  18.900  1.00 96.00      A    O1-
ATOM   2340  N   SER A 301      -6.507 -11.270  18.010  1.00 95.00      A    N  
ATOM   2341  CA  SER A 301      -7.889 -11.226  18.522  1.00 95.00      A    C  
ATOM   2342  C   SER A 301      -8.685 -12.488  18.160  1.00 95.00      A    C  
ATOM   2343  O   SER A 301      -9.390 -13.062  18.988  1.00 95.00      A    O  
ATOM   2344  CB  SER A 301      -8.556  -9.963  17.971  1.00 95.00      A    C  
ATOM   2345  OG  SER A 301      -9.946  -9.936  18.180  1.00 95.00      A    O  
ATOM   2346  N   LEU A 302      -8.510 -13.001  16.942  1.00 94.81      A    N  
ATOM   2347  CA  LEU A 302      -9.194 -14.209  16.478  1.00 94.81      A    C  
ATOM   2348  C   LEU A 302      -8.490 -15.515  16.890  1.00 94.81      A    C  
ATOM   2349  O   LEU A 302      -8.924 -16.591  16.478  1.00 94.81      A    O  
ATOM   2350  CB  LEU A 302      -9.434 -14.097  14.963  1.00 94.81      A    C  
ATOM   2351  CG  LEU A 302     -10.324 -12.906  14.550  1.00 94.81      A    C  
ATOM   2352  CD1 LEU A 302     -10.460 -12.888  13.027  1.00 94.81      A    C  
ATOM   2353  CD2 LEU A 302     -11.727 -12.968  15.156  1.00 94.81      A    C  
ATOM   2354  N   ASN A 303      -7.428 -15.449  17.705  1.00 96.19      A    N  
ATOM   2355  CA  ASN A 303      -6.587 -16.590  18.092  1.00 96.19      A    C  
ATOM   2356  C   ASN A 303      -6.071 -17.400  16.885  1.00 96.19      A    C  
ATOM   2357  O   ASN A 303      -6.034 -18.632  16.897  1.00 96.19      A    O  
ATOM   2358  CB  ASN A 303      -7.294 -17.453  19.150  1.00 96.19      A    C  
ATOM   2359  CG  ASN A 303      -7.584 -16.683  20.419  1.00 96.19      A    C  
ATOM   2360  ND2 ASN A 303      -8.834 -16.461  20.738  1.00 96.19      A    N  
ATOM   2361  OD1 ASN A 303      -6.697 -16.271  21.142  1.00 96.19      A    O  
ATOM   2362  N   ILE A 304      -5.684 -16.704  15.818  1.00 97.19      A    N  
ATOM   2363  CA  ILE A 304      -5.080 -17.284  14.621  1.00 97.19      A    C  
ATOM   2364  C   ILE A 304      -3.567 -17.121  14.745  1.00 97.19      A    C  
ATOM   2365  O   ILE A 304      -3.051 -16.017  14.615  1.00 97.19      A    O  
ATOM   2366  CB  ILE A 304      -5.652 -16.624  13.345  1.00 97.19      A    C  
ATOM   2367  CG1 ILE A 304      -7.177 -16.863  13.251  1.00 97.19      A    C  
ATOM   2368  CG2 ILE A 304      -4.957 -17.180  12.088  1.00 97.19      A    C  
ATOM   2369  CD1 ILE A 304      -7.860 -16.110  12.105  1.00 97.19      A    C  
ATOM   2370  N   ASN A 305      -2.852 -18.223  14.965  1.00 97.06      A    N  
ATOM   2371  CA  ASN A 305      -1.392 -18.242  14.926  1.00 97.06      A    C  
ATOM   2372  C   ASN A 305      -0.908 -18.847  13.596  1.00 97.06      A    C  
ATOM   2373  O   ASN A 305      -0.984 -20.068  13.455  1.00 97.06      A    O  
ATOM   2374  CB  ASN A 305      -0.853 -19.010  16.147  1.00 97.06      A    C  
ATOM   2375  CG  ASN A 305       0.665 -18.953  16.186  1.00 97.06      A    C  
ATOM   2376  ND2 ASN A 305       1.305 -19.642  17.096  1.00 97.06      A    N  
ATOM   2377  OD1 ASN A 305       1.299 -18.267  15.397  1.00 97.06      A    O  
ATOM   2378  N   PRO A 306      -0.418 -18.049  12.621  1.00 97.44      A    N  
ATOM   2379  CA  PRO A 306      -0.014 -18.561  11.313  1.00 97.44      A    C  
ATOM   2380  C   PRO A 306       1.016 -19.694  11.365  1.00 97.44      A    C  
ATOM   2381  O   PRO A 306       0.907 -20.623  10.573  1.00 97.44      A    O  
ATOM   2382  CB  PRO A 306       0.532 -17.353  10.547  1.00 97.44      A    C  
ATOM   2383  CG  PRO A 306      -0.225 -16.179  11.161  1.00 97.44      A    C  
ATOM   2384  CD  PRO A 306      -0.329 -16.593  12.627  1.00 97.44      A    C  
ATOM   2385  N   SER A 307       1.965 -19.672  12.310  1.00 96.62      A    N  
ATOM   2386  CA  SER A 307       3.027 -20.689  12.389  1.00 96.62      A    C  
ATOM   2387  C   SER A 307       2.521 -22.090  12.747  1.00 96.62      A    C  
ATOM   2388  O   SER A 307       3.195 -23.077  12.461  1.00 96.62      A    O  
ATOM   2389  CB  SER A 307       4.100 -20.269  13.397  1.00 96.62      A    C  
ATOM   2390  OG  SER A 307       3.567 -20.149  14.702  1.00 96.62      A    O  
ATOM   2391  N   GLU A 308       1.332 -22.190  13.343  1.00 96.75      A    N  
ATOM   2392  CA  GLU A 308       0.689 -23.453  13.727  1.00 96.75      A    C  
ATOM   2393  C   GLU A 308      -0.319 -23.948  12.679  1.00 96.75      A    C  
ATOM   2394  O   GLU A 308      -0.943 -24.999  12.851  1.00 96.75      A    O  
ATOM   2395  CB  GLU A 308      -0.010 -23.267  15.080  1.00 96.75      A    C  
ATOM   2396  CG  GLU A 308       0.969 -23.044  16.241  1.00 96.75      A    C  
ATOM   2397  CD  GLU A 308       0.245 -22.678  17.545  1.00 96.75      A    C  
ATOM   2398  OE1 GLU A 308       0.918 -22.102  18.431  1.00 96.75      A    O  
ATOM   2399  OE2 GLU A 308      -0.981 -22.903  17.648  1.00 96.75      A    O1-
ATOM   2400  N   LEU A 309      -0.532 -23.189  11.600  1.00 97.50      A    N  
ATOM   2401  CA  LEU A 309      -1.492 -23.549  10.564  1.00 97.50      A    C  
ATOM   2402  C   LEU A 309      -0.879 -24.498   9.530  1.00 97.50      A    C  
ATOM   2403  O   LEU A 309       0.317 -24.417   9.241  1.00 97.50      A    O  
ATOM   2404  CB  LEU A 309      -2.063 -22.293   9.890  1.00 97.50      A    C  
ATOM   2405  CG  LEU A 309      -2.835 -21.371  10.840  1.00 97.50      A    C  
ATOM   2406  CD1 LEU A 309      -3.392 -20.191  10.053  1.00 97.50      A    C  
ATOM   2407  CD2 LEU A 309      -4.008 -22.062  11.545  1.00 97.50      A    C  
ATOM   2408  N   PRO A 310      -1.705 -25.370   8.922  1.00 97.31      A    N  
ATOM   2409  CA  PRO A 310      -1.281 -26.124   7.754  1.00 97.31      A    C  
ATOM   2410  C   PRO A 310      -1.053 -25.183   6.566  1.00 97.31      A    C  
ATOM   2411  O   PRO A 310      -1.761 -24.185   6.398  1.00 97.31      A    O  
ATOM   2412  CB  PRO A 310      -2.407 -27.124   7.486  1.00 97.31      A    C  
ATOM   2413  CG  PRO A 310      -3.649 -26.391   7.993  1.00 97.31      A    C  
ATOM   2414  CD  PRO A 310      -3.120 -25.603   9.192  1.00 97.31      A    C  
ATOM   2415  N   GLU A 311      -0.092 -25.535   5.720  1.00 97.12      A    N  
ATOM   2416  CA  GLU A 311       0.134 -24.866   4.440  1.00 97.12      A    C  
ATOM   2417  C   GLU A 311      -1.012 -25.150   3.457  1.00 97.12      A    C  
ATOM   2418  O   GLU A 311      -1.501 -26.278   3.367  1.00 97.12      A    O  
ATOM   2419  CB  GLU A 311       1.485 -25.312   3.855  1.00 97.12      A    C  
ATOM   2420  CG  GLU A 311       2.634 -24.758   4.705  1.00 97.12      A    C  
ATOM   2421  CD  GLU A 311       4.032 -25.039   4.148  1.00 97.12      A    C  
ATOM   2422  OE1 GLU A 311       4.947 -24.308   4.592  1.00 97.12      A    O  
ATOM   2423  OE2 GLU A 311       4.179 -25.964   3.320  1.00 97.12      A    O1-
ATOM   2424  N   ASP A 312      -1.422 -24.127   2.705  1.00 95.75      A    N  
ATOM   2425  CA  ASP A 312      -2.328 -24.230   1.553  1.00 95.75      A    C  
ATOM   2426  C   ASP A 312      -1.565 -23.857   0.265  1.00 95.75      A    C  
ATOM   2427  O   ASP A 312      -1.714 -22.736  -0.241  1.00 95.75      A    O  
ATOM   2428  CB  ASP A 312      -3.578 -23.365   1.799  1.00 95.75      A    C  
ATOM   2429  CG  ASP A 312      -4.655 -23.473   0.706  1.00 95.75      A    C  
ATOM   2430  OD1 ASP A 312      -4.512 -24.267  -0.249  1.00 95.75      A    O  
ATOM   2431  OD2 ASP A 312      -5.695 -22.776   0.836  1.00 95.75      A    O1-
ATOM   2432  N   PRO A 313      -0.696 -24.755  -0.241  1.00 92.25      A    N  
ATOM   2433  CA  PRO A 313       0.245 -24.428  -1.300  1.00 92.25      A    C  
ATOM   2434  C   PRO A 313      -0.448 -24.048  -2.605  1.00 92.25      A    C  
ATOM   2435  O   PRO A 313      -1.443 -24.646  -3.027  1.00 92.25      A    O  
ATOM   2436  CB  PRO A 313       1.176 -25.635  -1.443  1.00 92.25      A    C  
ATOM   2437  CG  PRO A 313       0.315 -26.791  -0.939  1.00 92.25      A    C  
ATOM   2438  CD  PRO A 313      -0.505 -26.139   0.172  1.00 92.25      A    C  
ATOM   2439  N   SER A 314       0.129 -23.063  -3.286  1.00 86.31      A    N  
ATOM   2440  CA  SER A 314      -0.227 -22.697  -4.657  1.00 86.31      A    C  
ATOM   2441  C   SER A 314       0.934 -22.974  -5.614  1.00 86.31      A    C  
ATOM   2442  O   SER A 314       2.071 -23.191  -5.200  1.00 86.31      A    O  
ATOM   2443  CB  SER A 314      -0.716 -21.247  -4.713  1.00 86.31      A    C  
ATOM   2444  OG  SER A 314       0.324 -20.327  -4.479  1.00 86.31      A    O  
ATOM   2445  N   THR A 315       0.667 -22.996  -6.923  1.00 86.31      A    N  
ATOM   2446  CA  THR A 315       1.769 -22.981  -7.896  1.00 86.31      A    C  
ATOM   2447  C   THR A 315       2.504 -21.656  -7.784  1.00 86.31      A    C  
ATOM   2448  O   THR A 315       1.838 -20.630  -7.800  1.00 86.31      A    O  
ATOM   2449  CB  THR A 315       1.284 -23.125  -9.344  1.00 86.31      A    C  
ATOM   2450  CG2 THR A 315       0.631 -24.481  -9.601  1.00 86.31      A    C  
ATOM   2451  OG1 THR A 315       0.349 -22.117  -9.675  1.00 86.31      A    O  
ATOM   2452  N   ASP A 316       3.832 -21.648  -7.769  1.00 83.69      A    N  
ATOM   2453  CA  ASP A 316       4.589 -20.393  -7.755  1.00 83.69      A    C  
ATOM   2454  C   ASP A 316       4.309 -19.578  -9.032  1.00 83.69      A    C  
ATOM   2455  O   ASP A 316       4.673 -19.991 -10.136  1.00 83.69      A    O  
ATOM   2456  CB  ASP A 316       6.075 -20.717  -7.573  1.00 83.69      A    C  
ATOM   2457  CG  ASP A 316       6.924 -19.489  -7.245  1.00 83.69      A    C  
ATOM   2458  OD1 ASP A 316       6.393 -18.494  -6.706  1.00 83.69      A    O  
ATOM   2459  OD2 ASP A 316       8.145 -19.576  -7.485  1.00 83.69      A    O1-
ATOM   2460  N   TYR A 317       3.577 -18.470  -8.889  1.00 90.81      A    N  
ATOM   2461  CA  TYR A 317       3.076 -17.665 -10.010  1.00 90.81      A    C  
ATOM   2462  C   TYR A 317       3.717 -16.276 -10.095  1.00 90.81      A    C  
ATOM   2463  O   TYR A 317       3.767 -15.716 -11.192  1.00 90.81      A    O  
ATOM   2464  CB  TYR A 317       1.538 -17.582  -9.947  1.00 90.81      A    C  
ATOM   2465  CG  TYR A 317       0.958 -17.015  -8.659  1.00 90.81      A    C  
ATOM   2466  CD1 TYR A 317       0.411 -17.874  -7.690  1.00 90.81      A    C  
ATOM   2467  CD2 TYR A 317       0.954 -15.629  -8.424  1.00 90.81      A    C  
ATOM   2468  CE1 TYR A 317      -0.043 -17.378  -6.459  1.00 90.81      A    C  
ATOM   2469  CE2 TYR A 317       0.449 -15.114  -7.212  1.00 90.81      A    C  
ATOM   2470  CZ  TYR A 317      -0.020 -15.994  -6.214  1.00 90.81      A    C  
ATOM   2471  OH  TYR A 317      -0.487 -15.521  -5.031  1.00 90.81      A    O  
ATOM   2472  N   ALA A 318       4.202 -15.734  -8.973  1.00 94.38      A    N  
ATOM   2473  CA  ALA A 318       4.856 -14.432  -8.905  1.00 94.38      A    C  
ATOM   2474  C   ALA A 318       6.365 -14.574  -9.116  1.00 94.38      A    C  
ATOM   2475  O   ALA A 318       7.020 -15.429  -8.516  1.00 94.38      A    O  
ATOM   2476  CB  ALA A 318       4.529 -13.767  -7.565  1.00 94.38      A    C  
ATOM   2477  N   SER A 319       6.929 -13.723  -9.966  1.00 96.56      A    N  
ATOM   2478  CA  SER A 319       8.348 -13.797 -10.280  1.00 96.56      A    C  
ATOM   2479  C   SER A 319       9.220 -13.110  -9.226  1.00 96.56      A    C  
ATOM   2480  O   SER A 319       8.753 -12.384  -8.340  1.00 96.56      A    O  
ATOM   2481  CB  SER A 319       8.612 -13.303 -11.703  1.00 96.56      A    C  
ATOM   2482  OG  SER A 319       8.926 -11.938 -11.729  1.00 96.56      A    O  
ATOM   2483  N   ARG A 320      10.533 -13.333  -9.325  1.00 96.81      A    N  
ATOM   2484  CA  ARG A 320      11.534 -12.566  -8.579  1.00 96.81      A    C  
ATOM   2485  C   ARG A 320      11.379 -11.060  -8.822  1.00 96.81      A    C  
ATOM   2486  O   ARG A 320      11.428 -10.313  -7.849  1.00 96.81      A    O  
ATOM   2487  CB  ARG A 320      12.924 -13.062  -8.982  1.00 96.81      A    C  
ATOM   2488  CG  ARG A 320      14.065 -12.283  -8.324  1.00 96.81      A    C  
ATOM   2489  CD  ARG A 320      15.384 -12.760  -8.916  1.00 96.81      A    C  
ATOM   2490  NE  ARG A 320      16.478 -11.895  -8.493  1.00 96.81      A    N  
ATOM   2491  CZ  ARG A 320      16.978 -10.845  -9.106  1.00 96.81      A    C  
ATOM   2492  NH1 ARG A 320      16.509 -10.347 -10.220  1.00 96.81      A    N1+
ATOM   2493  NH2 ARG A 320      18.017 -10.298  -8.557  1.00 96.81      A    N  
ATOM   2494  N   GLU A 321      11.171 -10.622 -10.067  1.00 96.44      A    N  
ATOM   2495  CA  GLU A 321      10.988  -9.203 -10.424  1.00 96.44      A    C  
ATOM   2496  C   GLU A 321       9.860  -8.573  -9.587  1.00 96.44      A    C  
ATOM   2497  O   GLU A 321      10.098  -7.675  -8.776  1.00 96.44      A    O  
ATOM   2498  CB  GLU A 321      10.711  -9.057 -11.937  1.00 96.44      A    C  
ATOM   2499  CG  GLU A 321      11.931  -9.379 -12.821  1.00 96.44      A    C  
ATOM   2500  CD  GLU A 321      11.627  -9.338 -14.333  1.00 96.44      A    C  
ATOM   2501  OE1 GLU A 321      12.547  -9.072 -15.132  1.00 96.44      A    O  
ATOM   2502  OE2 GLU A 321      10.481  -9.666 -14.729  1.00 96.44      A    O1-
ATOM   2503  N   GLY A 322       8.649  -9.127  -9.656  1.00 97.12      A    N  
ATOM   2504  CA  GLY A 322       7.498  -8.635  -8.905  1.00 97.12      A    C  
ATOM   2505  C   GLY A 322       7.685  -8.654  -7.386  1.00 97.12      A    C  
ATOM   2506  O   GLY A 322       7.249  -7.728  -6.695  1.00 97.12      A    O  
ATOM   2507  N   ARG A 323       8.373  -9.663  -6.834  1.00 97.38      A    N  
ATOM   2508  CA  ARG A 323       8.655  -9.736  -5.387  1.00 97.38      A    C  
ATOM   2509  C   ARG A 323       9.647  -8.657  -4.933  1.00 97.38      A    C  
ATOM   2510  O   ARG A 323       9.498  -8.107  -3.838  1.00 97.38      A    O  
ATOM   2511  CB  ARG A 323       9.100 -11.160  -5.002  1.00 97.38      A    C  
ATOM   2512  CG  ARG A 323       7.918 -12.148  -5.008  1.00 97.38      A    C  
ATOM   2513  CD  ARG A 323       8.360 -13.594  -4.741  1.00 97.38      A    C  
ATOM   2514  NE  ARG A 323       7.200 -14.503  -4.642  1.00 97.38      A    N  
ATOM   2515  CZ  ARG A 323       7.148 -15.792  -4.938  1.00 97.38      A    C  
ATOM   2516  NH1 ARG A 323       8.161 -16.523  -5.290  1.00 97.38      A    N1+
ATOM   2517  NH2 ARG A 323       6.020 -16.427  -4.922  1.00 97.38      A    N  
ATOM   2518  N   LEU A 324      10.606  -8.271  -5.779  1.00 97.69      A    N  
ATOM   2519  CA  LEU A 324      11.604  -7.247  -5.450  1.00 97.69      A    C  
ATOM   2520  C   LEU A 324      11.019  -5.835  -5.285  1.00 97.69      A    C  
ATOM   2521  O   LEU A 324      11.633  -5.026  -4.584  1.00 97.69      A    O  
ATOM   2522  CB  LEU A 324      12.731  -7.257  -6.499  1.00 97.69      A    C  
ATOM   2523  CG  LEU A 324      13.705  -8.445  -6.395  1.00 97.69      A    C  
ATOM   2524  CD1 LEU A 324      14.745  -8.326  -7.509  1.00 97.69      A    C  
ATOM   2525  CD2 LEU A 324      14.414  -8.495  -5.038  1.00 97.69      A    C  
ATOM   2526  N   TYR A 325       9.830  -5.540  -5.830  1.00 97.50      A    N  
ATOM   2527  CA  TYR A 325       9.150  -4.234  -5.696  1.00 97.50      A    C  
ATOM   2528  C   TYR A 325       8.976  -3.774  -4.238  1.00 97.50      A    C  
ATOM   2529  O   TYR A 325       8.807  -2.583  -3.966  1.00 97.50      A    O  
ATOM   2530  CB  TYR A 325       7.760  -4.290  -6.358  1.00 97.50      A    C  
ATOM   2531  CG  TYR A 325       7.729  -3.945  -7.834  1.00 97.50      A    C  
ATOM   2532  CD1 TYR A 325       6.873  -2.924  -8.300  1.00 97.50      A    C  
ATOM   2533  CD2 TYR A 325       8.544  -4.637  -8.749  1.00 97.50      A    C  
ATOM   2534  CE1 TYR A 325       6.857  -2.575  -9.665  1.00 97.50      A    C  
ATOM   2535  CE2 TYR A 325       8.523  -4.295 -10.112  1.00 97.50      A    C  
ATOM   2536  CZ  TYR A 325       7.693  -3.255 -10.575  1.00 97.50      A    C  
ATOM   2537  OH  TYR A 325       7.730  -2.885 -11.880  1.00 97.50      A    O  
ATOM   2538  N   ALA A 326       9.023  -4.694  -3.272  1.00 97.25      A    N  
ATOM   2539  CA  ALA A 326       8.895  -4.368  -1.859  1.00 97.25      A    C  
ATOM   2540  C   ALA A 326      10.054  -3.536  -1.279  1.00 97.25      A    C  
ATOM   2541  O   ALA A 326       9.884  -2.954  -0.205  1.00 97.25      A    O  
ATOM   2542  CB  ALA A 326       8.696  -5.669  -1.087  1.00 97.25      A    C  
ATOM   2543  N   ARG A 327      11.210  -3.433  -1.945  1.00 96.94      A    N  
ATOM   2544  CA  ARG A 327      12.376  -2.693  -1.428  1.00 96.94      A    C  
ATOM   2545  C   ARG A 327      12.954  -1.714  -2.449  1.00 96.94      A    C  
ATOM   2546  O   ARG A 327      12.802  -1.894  -3.653  1.00 96.94      A    O  
ATOM   2547  CB  ARG A 327      13.392  -3.683  -0.822  1.00 96.94      A    C  
ATOM   2548  CG  ARG A 327      14.015  -4.717  -1.778  1.00 96.94      A    C  
ATOM   2549  CD  ARG A 327      15.159  -4.121  -2.599  1.00 96.94      A    C  
ATOM   2550  NE  ARG A 327      15.774  -5.120  -3.484  1.00 96.94      A    N  
ATOM   2551  CZ  ARG A 327      16.269  -4.851  -4.677  1.00 96.94      A    C  
ATOM   2552  NH1 ARG A 327      16.470  -3.629  -5.077  1.00 96.94      A    N1+
ATOM   2553  NH2 ARG A 327      16.585  -5.816  -5.487  1.00 96.94      A    N  
ATOM   2554  N   THR A 328      13.668  -0.697  -1.965  1.00 96.94      A    N  
ATOM   2555  CA  THR A 328      14.336   0.299  -2.824  1.00 96.94      A    C  
ATOM   2556  C   THR A 328      15.265  -0.356  -3.850  1.00 96.94      A    C  
ATOM   2557  O   THR A 328      16.046  -1.257  -3.522  1.00 96.94      A    O  
ATOM   2558  CB  THR A 328      15.164   1.288  -1.994  1.00 96.94      A    C  
ATOM   2559  CG2 THR A 328      15.766   2.414  -2.832  1.00 96.94      A    C  
ATOM   2560  OG1 THR A 328      14.360   1.904  -1.022  1.00 96.94      A    O  
ATOM   2561  N   GLY A 329      15.205   0.117  -5.091  1.00 96.81      A    N  
ATOM   2562  CA  GLY A 329      15.917  -0.411  -6.253  1.00 96.81      A    C  
ATOM   2563  C   GLY A 329      15.249  -1.632  -6.875  1.00 96.81      A    C  
ATOM   2564  O   GLY A 329      15.807  -2.213  -7.801  1.00 96.81      A    O  
ATOM   2565  N   GLY A 330      14.146  -2.120  -6.302  1.00 97.25      A    N  
ATOM   2566  CA  GLY A 330      13.488  -3.343  -6.750  1.00 97.25      A    C  
ATOM   2567  C   GLY A 330      12.827  -3.155  -8.103  1.00 97.25      A    C  
ATOM   2568  O   GLY A 330      13.011  -3.978  -8.996  1.00 97.25      A    O  
ATOM   2569  N   VAL A 331      12.145  -2.020  -8.265  1.00 97.25      A    N  
ATOM   2570  CA  VAL A 331      11.511  -1.613  -9.523  1.00 97.25      A    C  
ATOM   2571  C   VAL A 331      12.575  -1.390 -10.595  1.00 97.25      A    C  
ATOM   2572  O   VAL A 331      12.481  -1.961 -11.673  1.00 97.25      A    O  
ATOM   2573  CB  VAL A 331      10.667  -0.339  -9.328  1.00 97.25      A    C  
ATOM   2574  CG1 VAL A 331       9.877  -0.007 -10.593  1.00 97.25      A    C  
ATOM   2575  CG2 VAL A 331       9.683  -0.482  -8.158  1.00 97.25      A    C  
ATOM   2576  N   SER A 332      13.646  -0.654 -10.273  1.00 97.44      A    N  
ATOM   2577  CA  SER A 332      14.757  -0.401 -11.200  1.00 97.44      A    C  
ATOM   2578  C   SER A 332      15.382  -1.691 -11.721  1.00 97.44      A    C  
ATOM   2579  O   SER A 332      15.629  -1.800 -12.916  1.00 97.44      A    O  
ATOM   2580  CB  SER A 332      15.882   0.394 -10.534  1.00 97.44      A    C  
ATOM   2581  OG  SER A 332      15.453   1.648 -10.053  1.00 97.44      A    O  
ATOM   2582  N   ILE A 333      15.640  -2.665 -10.840  1.00 97.25      A    N  
ATOM   2583  CA  ILE A 333      16.211  -3.961 -11.235  1.00 97.25      A    C  
ATOM   2584  C   ILE A 333      15.240  -4.716 -12.139  1.00 97.25      A    C  
ATOM   2585  O   ILE A 333      15.640  -5.160 -13.208  1.00 97.25      A    O  
ATOM   2586  CB  ILE A 333      16.619  -4.771  -9.985  1.00 97.25      A    C  
ATOM   2587  CG1 ILE A 333      17.917  -4.150  -9.421  1.00 97.25      A    C  
ATOM   2588  CG2 ILE A 333      16.845  -6.264 -10.290  1.00 97.25      A    C  
ATOM   2589  CD1 ILE A 333      18.244  -4.589  -7.997  1.00 97.25      A    C  
ATOM   2590  N   SER A 334      13.973  -4.794 -11.741  1.00 97.19      A    N  
ATOM   2591  CA  SER A 334      12.938  -5.523 -12.478  1.00 97.19      A    C  
ATOM   2592  C   SER A 334      12.735  -4.962 -13.883  1.00 97.19      A    C  
ATOM   2593  O   SER A 334      12.803  -5.685 -14.871  1.00 97.19      A    O  
ATOM   2594  CB  SER A 334      11.627  -5.451 -11.699  1.00 97.19      A    C  
ATOM   2595  OG  SER A 334      11.825  -5.970 -10.399  1.00 97.19      A    O  
ATOM   2596  N   VAL A 335      12.569  -3.642 -13.997  1.00 97.00      A    N  
ATOM   2597  CA  VAL A 335      12.388  -2.983 -15.295  1.00 97.00      A    C  
ATOM   2598  C   VAL A 335      13.668  -3.063 -16.129  1.00 97.00      A    C  
ATOM   2599  O   VAL A 335      13.589  -3.284 -17.333  1.00 97.00      A    O  
ATOM   2600  CB  VAL A 335      11.901  -1.534 -15.113  1.00 97.00      A    C  
ATOM   2601  CG1 VAL A 335      11.716  -0.827 -16.462  1.00 97.00      A    C  
ATOM   2602  CG2 VAL A 335      10.541  -1.505 -14.402  1.00 97.00      A    C  
ATOM   2603  N   SER A 336      14.854  -2.952 -15.520  1.00 96.88      A    N  
ATOM   2604  CA  SER A 336      16.128  -3.112 -16.235  1.00 96.88      A    C  
ATOM   2605  C   SER A 336      16.285  -4.511 -16.841  1.00 96.88      A    C  
ATOM   2606  O   SER A 336      16.672  -4.635 -18.006  1.00 96.88      A    O  
ATOM   2607  CB  SER A 336      17.303  -2.845 -15.291  1.00 96.88      A    C  
ATOM   2608  OG  SER A 336      18.522  -2.803 -16.009  1.00 96.88      A    O  
ATOM   2609  N   GLU A 337      15.964  -5.558 -16.075  1.00 95.69      A    N  
ATOM   2610  CA  GLU A 337      16.010  -6.955 -16.524  1.00 95.69      A    C  
ATOM   2611  C   GLU A 337      14.992  -7.203 -17.652  1.00 95.69      A    C  
ATOM   2612  O   GLU A 337      15.359  -7.738 -18.707  1.00 95.69      A    O  
ATOM   2613  CB  GLU A 337      15.809  -7.906 -15.320  1.00 95.69      A    C  
ATOM   2614  CG  GLU A 337      17.052  -7.976 -14.401  1.00 95.69      A    C  
ATOM   2615  CD  GLU A 337      16.897  -8.854 -13.133  1.00 95.69      A    C  
ATOM   2616  OE1 GLU A 337      17.796  -8.816 -12.252  1.00 95.69      A    O  
ATOM   2617  OE2 GLU A 337      15.922  -9.619 -12.992  1.00 95.69      A    O1-
ATOM   2618  N   ALA A 338      13.760  -6.707 -17.504  1.00 95.06      A    N  
ATOM   2619  CA  ALA A 338      12.733  -6.783 -18.540  1.00 95.06      A    C  
ATOM   2620  C   ALA A 338      13.112  -6.015 -19.820  1.00 95.06      A    C  
ATOM   2621  O   ALA A 338      12.956  -6.551 -20.920  1.00 95.06      A    O  
ATOM   2622  CB  ALA A 338      11.411  -6.294 -17.947  1.00 95.06      A    C  
ATOM   2623  N   VAL A 339      13.674  -4.803 -19.711  1.00 95.44      A    N  
ATOM   2624  CA  VAL A 339      14.191  -4.034 -20.861  1.00 95.44      A    C  
ATOM   2625  C   VAL A 339      15.306  -4.803 -21.558  1.00 95.44      A    C  
ATOM   2626  O   VAL A 339      15.275  -4.940 -22.776  1.00 95.44      A    O  
ATOM   2627  CB  VAL A 339      14.682  -2.628 -20.445  1.00 95.44      A    C  
ATOM   2628  CG1 VAL A 339      15.501  -1.922 -21.540  1.00 95.44      A    C  
ATOM   2629  CG2 VAL A 339      13.493  -1.711 -20.138  1.00 95.44      A    C  
ATOM   2630  N   ALA A 340      16.266  -5.358 -20.815  1.00 95.38      A    N  
ATOM   2631  CA  ALA A 340      17.364  -6.122 -21.402  1.00 95.38      A    C  
ATOM   2632  C   ALA A 340      16.885  -7.385 -22.142  1.00 95.38      A    C  
ATOM   2633  O   ALA A 340      17.535  -7.812 -23.099  1.00 95.38      A    O  
ATOM   2634  CB  ALA A 340      18.354  -6.474 -20.287  1.00 95.38      A    C  
ATOM   2635  N   LYS A 341      15.766  -7.982 -21.709  1.00 93.31      A    N  
ATOM   2636  CA  LYS A 341      15.156  -9.158 -22.345  1.00 93.31      A    C  
ATOM   2637  C   LYS A 341      14.312  -8.788 -23.571  1.00 93.31      A    C  
ATOM   2638  O   LYS A 341      14.426  -9.457 -24.596  1.00 93.31      A    O  
ATOM   2639  CB  LYS A 341      14.322  -9.911 -21.292  1.00 93.31      A    C  
ATOM   2640  CG  LYS A 341      13.925 -11.336 -21.722  1.00 93.31      A    C  
ATOM   2641  CD  LYS A 341      14.916 -12.404 -21.237  1.00 93.31      A    C  
ATOM   2642  CE  LYS A 341      14.420 -13.799 -21.644  1.00 93.31      A    C  
ATOM   2643  NZ  LYS A 341      15.043 -14.884 -20.841  1.00 93.31      A    N1+
ATOM   2644  N   LEU A 342      13.461  -7.764 -23.466  1.00 92.06      A    N  
ATOM   2645  CA  LEU A 342      12.519  -7.355 -24.521  1.00 92.06      A    C  
ATOM   2646  C   LEU A 342      13.170  -6.505 -25.610  1.00 92.06      A    C  
ATOM   2647  O   LEU A 342      12.822  -6.643 -26.781  1.00 92.06      A    O  
ATOM   2648  CB  LEU A 342      11.356  -6.560 -23.900  1.00 92.06      A    C  
ATOM   2649  CG  LEU A 342      10.393  -7.401 -23.060  1.00 92.06      A    C  
ATOM   2650  CD1 LEU A 342       9.395  -6.500 -22.334  1.00 92.06      A    C  
ATOM   2651  CD2 LEU A 342       9.614  -8.395 -23.930  1.00 92.06      A    C  
ATOM   2652  N   PHE A 343      14.105  -5.643 -25.217  1.00 93.81      A    N  
ATOM   2653  CA  PHE A 343      14.743  -4.634 -26.061  1.00 93.81      A    C  
ATOM   2654  C   PHE A 343      16.266  -4.641 -25.822  1.00 93.81      A    C  
ATOM   2655  O   PHE A 343      16.813  -3.701 -25.233  1.00 93.81      A    O  
ATOM   2656  CB  PHE A 343      14.094  -3.269 -25.763  1.00 93.81      A    C  
ATOM   2657  CG  PHE A 343      12.577  -3.287 -25.723  1.00 93.81      A    C  
ATOM   2658  CD1 PHE A 343      11.841  -3.520 -26.898  1.00 93.81      A    C  
ATOM   2659  CD2 PHE A 343      11.903  -3.130 -24.497  1.00 93.81      A    C  
ATOM   2660  CE1 PHE A 343      10.435  -3.587 -26.849  1.00 93.81      A    C  
ATOM   2661  CE2 PHE A 343      10.500  -3.189 -24.450  1.00 93.81      A    C  
ATOM   2662  CZ  PHE A 343       9.764  -3.413 -25.625  1.00 93.81      A    C  
ATOM   2663  N   PRO A 344      16.991  -5.708 -26.223  1.00 94.06      A    N  
ATOM   2664  CA  PRO A 344      18.419  -5.858 -25.929  1.00 94.06      A    C  
ATOM   2665  C   PRO A 344      19.285  -4.674 -26.389  1.00 94.06      A    C  
ATOM   2666  O   PRO A 344      20.283  -4.351 -25.750  1.00 94.06      A    O  
ATOM   2667  CB  PRO A 344      18.841  -7.151 -26.635  1.00 94.06      A    C  
ATOM   2668  CG  PRO A 344      17.548  -7.959 -26.719  1.00 94.06      A    C  
ATOM   2669  CD  PRO A 344      16.495  -6.879 -26.935  1.00 94.06      A    C  
ATOM   2670  N   GLU A 345      18.887  -3.985 -27.459  1.00 94.06      A    N  
ATOM   2671  CA  GLU A 345      19.532  -2.780 -27.989  1.00 94.06      A    C  
ATOM   2672  C   GLU A 345      19.432  -1.559 -27.059  1.00 94.06      A    C  
ATOM   2673  O   GLU A 345      20.213  -0.615 -27.178  1.00 94.06      A    O  
ATOM   2674  CB  GLU A 345      18.958  -2.457 -29.384  1.00 94.06      A    C  
ATOM   2675  CG  GLU A 345      17.540  -1.846 -29.444  1.00 94.06      A    C  
ATOM   2676  CD  GLU A 345      16.368  -2.797 -29.135  1.00 94.06      A    C  
ATOM   2677  OE1 GLU A 345      15.226  -2.292 -29.139  1.00 94.06      A    O  
ATOM   2678  OE2 GLU A 345      16.599  -4.006 -28.908  1.00 94.06      A    O1-
ATOM   2679  N   LYS A 346      18.477  -1.569 -26.124  1.00 93.62      A    N  
ATOM   2680  CA  LYS A 346      18.259  -0.515 -25.124  1.00 93.62      A    C  
ATOM   2681  C   LYS A 346      18.975  -0.784 -23.805  1.00 93.62      A    C  
ATOM   2682  O   LYS A 346      19.048   0.118 -22.973  1.00 93.62      A    O  
ATOM   2683  CB  LYS A 346      16.749  -0.347 -24.881  1.00 93.62      A    C  
ATOM   2684  CG  LYS A 346      15.949   0.113 -26.108  1.00 93.62      A    C  
ATOM   2685  CD  LYS A 346      16.381   1.512 -26.540  1.00 93.62      A    C  
ATOM   2686  CE  LYS A 346      15.451   2.074 -27.605  1.00 93.62      A    C  
ATOM   2687  NZ  LYS A 346      15.674   3.531 -27.733  1.00 93.62      A    N1+
ATOM   2688  N   LYS A 347      19.538  -1.980 -23.615  1.00 93.12      A    N  
ATOM   2689  CA  LYS A 347      20.195  -2.390 -22.367  1.00 93.12      A    C  
ATOM   2690  C   LYS A 347      21.247  -1.382 -21.895  1.00 93.12      A    C  
ATOM   2691  O   LYS A 347      21.216  -0.966 -20.743  1.00 93.12      A    O  
ATOM   2692  CB  LYS A 347      20.806  -3.777 -22.584  1.00 93.12      A    C  
ATOM   2693  CG  LYS A 347      21.484  -4.295 -21.313  1.00 93.12      A    C  
ATOM   2694  CD  LYS A 347      22.134  -5.648 -21.583  1.00 93.12      A    C  
ATOM   2695  CE  LYS A 347      22.867  -6.086 -20.317  1.00 93.12      A    C  
ATOM   2696  NZ  LYS A 347      23.565  -7.372 -20.534  1.00 93.12      A    N1+
ATOM   2697  N   ASP A 348      22.132  -0.946 -22.790  1.00 92.88      A    N  
ATOM   2698  CA  ASP A 348      23.228  -0.025 -22.450  1.00 92.88      A    C  
ATOM   2699  C   ASP A 348      22.770   1.436 -22.293  1.00 92.88      A    C  
ATOM   2700  O   ASP A 348      23.524   2.288 -21.804  1.00 92.88      A    O  
ATOM   2701  CB  ASP A 348      24.328  -0.120 -23.516  1.00 92.88      A    C  
ATOM   2702  CG  ASP A 348      24.980  -1.504 -23.602  1.00 92.88      A    C  
ATOM   2703  OD1 ASP A 348      25.062  -2.195 -22.560  1.00 92.88      A    O  
ATOM   2704  OD2 ASP A 348      25.410  -1.851 -24.721  1.00 92.88      A    O1-
ATOM   2705  N   LEU A 349      21.538   1.745 -22.715  1.00 94.38      A    N  
ATOM   2706  CA  LEU A 349      20.916   3.037 -22.452  1.00 94.38      A    C  
ATOM   2707  C   LEU A 349      20.349   3.099 -21.037  1.00 94.38      A    C  
ATOM   2708  O   LEU A 349      20.368   4.179 -20.461  1.00 94.38      A    O  
ATOM   2709  CB  LEU A 349      19.831   3.360 -23.497  1.00 94.38      A    C  
ATOM   2710  CG  LEU A 349      20.363   3.606 -24.918  1.00 94.38      A    C  
ATOM   2711  CD1 LEU A 349      19.189   3.854 -25.862  1.00 94.38      A    C  
ATOM   2712  CD2 LEU A 349      21.281   4.831 -24.991  1.00 94.38      A    C  
ATOM   2713  N   PHE A 350      19.876   1.992 -20.464  1.00 96.88      A    N  
ATOM   2714  CA  PHE A 350      19.229   1.998 -19.155  1.00 96.88      A    C  
ATOM   2715  C   PHE A 350      20.212   2.361 -18.033  1.00 96.88      A    C  
ATOM   2716  O   PHE A 350      21.138   1.615 -17.712  1.00 96.88      A    O  
ATOM   2717  CB  PHE A 350      18.543   0.648 -18.916  1.00 96.88      A    C  
ATOM   2718  CG  PHE A 350      17.576   0.672 -17.749  1.00 96.88      A    C  
ATOM   2719  CD1 PHE A 350      18.052   0.572 -16.428  1.00 96.88      A    C  
ATOM   2720  CD2 PHE A 350      16.195   0.808 -17.982  1.00 96.88      A    C  
ATOM   2721  CE1 PHE A 350      17.149   0.602 -15.351  1.00 96.88      A    C  
ATOM   2722  CE2 PHE A 350      15.295   0.848 -16.905  1.00 96.88      A    C  
ATOM   2723  CZ  PHE A 350      15.770   0.734 -15.589  1.00 96.88      A    C  
ATOM   2724  N   LYS A 351      19.994   3.516 -17.403  1.00 96.56      A    N  
ATOM   2725  CA  LYS A 351      20.759   3.999 -16.253  1.00 96.56      A    C  
ATOM   2726  C   LYS A 351      19.802   4.482 -15.183  1.00 96.56      A    C  
ATOM   2727  O   LYS A 351      19.191   5.538 -15.325  1.00 96.56      A    O  
ATOM   2728  CB  LYS A 351      21.691   5.135 -16.676  1.00 96.56      A    C  
ATOM   2729  CG  LYS A 351      22.845   4.630 -17.542  1.00 96.56      A    C  
ATOM   2730  CD  LYS A 351      23.815   5.787 -17.758  1.00 96.56      A    C  
ATOM   2731  CE  LYS A 351      25.024   5.302 -18.549  1.00 96.56      A    C  
ATOM   2732  NZ  LYS A 351      26.058   6.361 -18.555  1.00 96.56      A    N1+
ATOM   2733  N   SER A 352      19.718   3.722 -14.099  1.00 96.62      A    N  
ATOM   2734  CA  SER A 352      18.832   4.040 -12.985  1.00 96.62      A    C  
ATOM   2735  C   SER A 352      19.531   4.756 -11.837  1.00 96.62      A    C  
ATOM   2736  O   SER A 352      20.673   4.430 -11.511  1.00 96.62      A    O  
ATOM   2737  CB  SER A 352      18.141   2.788 -12.462  1.00 96.62      A    C  
ATOM   2738  OG  SER A 352      19.129   1.896 -11.975  1.00 96.62      A    O  
ATOM   2739  N   VAL A 353      18.798   5.626 -11.151  1.00 97.31      A    N  
ATOM   2740  CA  VAL A 353      19.133   6.146  -9.822  1.00 97.31      A    C  
ATOM   2741  C   VAL A 353      17.944   5.950  -8.887  1.00 97.31      A    C  
ATOM   2742  O   VAL A 353      16.789   6.025  -9.306  1.00 97.31      A    O  
ATOM   2743  CB  VAL A 353      19.593   7.612  -9.902  1.00 97.31      A    C  
ATOM   2744  CG1 VAL A 353      18.485   8.548 -10.385  1.00 97.31      A    C  
ATOM   2745  CG2 VAL A 353      20.136   8.131  -8.564  1.00 97.31      A    C  
ATOM   2746  N   GLN A 354      18.228   5.686  -7.615  1.00 96.88      A    N  
ATOM   2747  CA  GLN A 354      17.216   5.454  -6.593  1.00 96.88      A    C  
ATOM   2748  C   GLN A 354      17.268   6.540  -5.522  1.00 96.88      A    C  
ATOM   2749  O   GLN A 354      18.347   6.980  -5.126  1.00 96.88      A    O  
ATOM   2750  CB  GLN A 354      17.393   4.074  -5.946  1.00 96.88      A    C  
ATOM   2751  CG  GLN A 354      17.256   2.887  -6.908  1.00 96.88      A    C  
ATOM   2752  CD  GLN A 354      18.433   2.700  -7.857  1.00 96.88      A    C  
ATOM   2753  NE2 GLN A 354      18.178   2.381  -9.104  1.00 96.88      A    N  
ATOM   2754  OE1 GLN A 354      19.589   2.814  -7.481  1.00 96.88      A    O  
ATOM   2755  N   ALA A 355      16.105   6.901  -4.993  1.00 96.50      A    N  
ATOM   2756  CA  ALA A 355      15.971   7.698  -3.784  1.00 96.50      A    C  
ATOM   2757  C   ALA A 355      14.972   7.046  -2.833  1.00 96.50      A    C  
ATOM   2758  O   ALA A 355      13.944   6.512  -3.259  1.00 96.50      A    O  
ATOM   2759  CB  ALA A 355      15.540   9.111  -4.160  1.00 96.50      A    C  
ATOM   2760  N   ASN A 356      15.255   7.087  -1.533  1.00 95.75      A    N  
ATOM   2761  CA  ASN A 356      14.320   6.578  -0.542  1.00 95.75      A    C  
ATOM   2762  C   ASN A 356      14.238   7.463   0.704  1.00 95.75      A    C  
ATOM   2763  O   ASN A 356      15.214   8.053   1.154  1.00 95.75      A    O  
ATOM   2764  CB  ASN A 356      14.633   5.111  -0.248  1.00 95.75      A    C  
ATOM   2765  CG  ASN A 356      15.939   4.934   0.494  1.00 95.75      A    C  
ATOM   2766  ND2 ASN A 356      17.032   4.718  -0.180  1.00 95.75      A    N  
ATOM   2767  OD1 ASN A 356      15.974   4.907   1.704  1.00 95.75      A    O  
ATOM   2768  N   GLY A 357      13.036   7.575   1.259  1.00 94.06      A    N  
ATOM   2769  CA  GLY A 357      12.736   8.611   2.238  1.00 94.06      A    C  
ATOM   2770  C   GLY A 357      12.496   9.972   1.578  1.00 94.06      A    C  
ATOM   2771  O   GLY A 357      13.063  10.306   0.537  1.00 94.06      A    O  
ATOM   2772  N   VAL A 358      11.666  10.794   2.221  1.00 91.44      A    N  
ATOM   2773  CA  VAL A 358      11.273  12.129   1.728  1.00 91.44      A    C  
ATOM   2774  C   VAL A 358      12.487  13.009   1.400  1.00 91.44      A    C  
ATOM   2775  O   VAL A 358      12.485  13.700   0.386  1.00 91.44      A    O  
ATOM   2776  CB  VAL A 358      10.385  12.823   2.781  1.00 91.44      A    C  
ATOM   2777  CG1 VAL A 358      10.013  14.264   2.399  1.00 91.44      A    C  
ATOM   2778  CG2 VAL A 358       9.088  12.030   3.016  1.00 91.44      A    C  
ATOM   2779  N   ILE A 359      13.533  12.976   2.232  1.00 92.38      A    N  
ATOM   2780  CA  ILE A 359      14.712  13.842   2.079  1.00 92.38      A    C  
ATOM   2781  C   ILE A 359      15.480  13.516   0.793  1.00 92.38      A    C  
ATOM   2782  O   ILE A 359      15.808  14.425   0.033  1.00 92.38      A    O  
ATOM   2783  CB  ILE A 359      15.623  13.748   3.326  1.00 92.38      A    C  
ATOM   2784  CG1 ILE A 359      14.869  14.248   4.581  1.00 92.38      A    C  
ATOM   2785  CG2 ILE A 359      16.926  14.549   3.119  1.00 92.38      A    C  
ATOM   2786  CD1 ILE A 359      15.632  14.044   5.896  1.00 92.38      A    C  
ATOM   2787  N   GLU A 360      15.777  12.241   0.533  1.00 96.00      A    N  
ATOM   2788  CA  GLU A 360      16.476  11.847  -0.696  1.00 96.00      A    C  
ATOM   2789  C   GLU A 360      15.593  12.046  -1.924  1.00 96.00      A    C  
ATOM   2790  O   GLU A 360      16.086  12.481  -2.962  1.00 96.00      A    O  
ATOM   2791  CB  GLU A 360      16.924  10.385  -0.642  1.00 96.00      A    C  
ATOM   2792  CG  GLU A 360      17.910  10.098   0.496  1.00 96.00      A    C  
ATOM   2793  CD  GLU A 360      18.508   8.684   0.408  1.00 96.00      A    C  
ATOM   2794  OE1 GLU A 360      19.517   8.474   1.118  1.00 96.00      A    O  
ATOM   2795  OE2 GLU A 360      17.983   7.846  -0.369  1.00 96.00      A    O1-
ATOM   2796  N   CYS A 361      14.288  11.787  -1.790  1.00 95.50      A    N  
ATOM   2797  CA  CYS A 361      13.314  12.008  -2.852  1.00 95.50      A    C  
ATOM   2798  C   CYS A 361      13.291  13.475  -3.313  1.00 95.50      A    C  
ATOM   2799  O   CYS A 361      13.355  13.735  -4.510  1.00 95.50      A    O  
ATOM   2800  CB  CYS A 361      11.931  11.566  -2.361  1.00 95.50      A    C  
ATOM   2801  SG  CYS A 361      11.827   9.753  -2.310  1.00 95.50      A    S  
ATOM   2802  N   LYS A 362      13.260  14.436  -2.379  1.00 94.12      A    N  
ATOM   2803  CA  LYS A 362      13.340  15.869  -2.714  1.00 94.12      A    C  
ATOM   2804  C   LYS A 362      14.662  16.205  -3.408  1.00 94.12      A    C  
ATOM   2805  O   LYS A 362      14.654  16.774  -4.493  1.00 94.12      A    O  
ATOM   2806  CB  LYS A 362      13.124  16.738  -1.462  1.00 94.12      A    C  
ATOM   2807  CG  LYS A 362      11.657  16.724  -0.996  1.00 94.12      A    C  
ATOM   2808  CD  LYS A 362      11.409  17.669   0.194  1.00 94.12      A    C  
ATOM   2809  CE  LYS A 362       9.917  17.625   0.573  1.00 94.12      A    C  
ATOM   2810  NZ  LYS A 362       9.527  18.622   1.610  1.00 94.12      A    N1+
ATOM   2811  N   LYS A 363      15.787  15.745  -2.846  1.00 95.56      A    N  
ATOM   2812  CA  LYS A 363      17.126  15.980  -3.414  1.00 95.56      A    C  
ATOM   2813  C   LYS A 363      17.268  15.459  -4.845  1.00 95.56      A    C  
ATOM   2814  O   LYS A 363      17.890  16.126  -5.665  1.00 95.56      A    O  
ATOM   2815  CB  LYS A 363      18.199  15.323  -2.537  1.00 95.56      A    C  
ATOM   2816  CG  LYS A 363      18.433  16.064  -1.216  1.00 95.56      A    C  
ATOM   2817  CD  LYS A 363      19.404  15.256  -0.348  1.00 95.56      A    C  
ATOM   2818  CE  LYS A 363      19.644  15.971   0.982  1.00 95.56      A    C  
ATOM   2819  NZ  LYS A 363      20.567  15.196   1.849  1.00 95.56      A    N1+
ATOM   2820  N   ILE A 364      16.757  14.261  -5.151  1.00 96.19      A    N  
ATOM   2821  CA  ILE A 364      16.889  13.704  -6.504  1.00 96.19      A    C  
ATOM   2822  C   ILE A 364      15.980  14.421  -7.505  1.00 96.19      A    C  
ATOM   2823  O   ILE A 364      16.407  14.644  -8.634  1.00 96.19      A    O  
ATOM   2824  CB  ILE A 364      16.713  12.167  -6.533  1.00 96.19      A    C  
ATOM   2825  CG1 ILE A 364      17.226  11.530  -7.843  1.00 96.19      A    C  
ATOM   2826  CG2 ILE A 364      15.252  11.734  -6.346  1.00 96.19      A    C  
ATOM   2827  CD1 ILE A 364      18.732  11.713  -8.068  1.00 96.19      A    C  
ATOM   2828  N   LEU A 365      14.771  14.823  -7.095  1.00 94.88      A    N  
ATOM   2829  CA  LEU A 365      13.850  15.569  -7.956  1.00 94.88      A    C  
ATOM   2830  C   LEU A 365      14.378  16.971  -8.261  1.00 94.88      A    C  
ATOM   2831  O   LEU A 365      14.346  17.378  -9.414  1.00 94.88      A    O  
ATOM   2832  CB  LEU A 365      12.451  15.626  -7.319  1.00 94.88      A    C  
ATOM   2833  CG  LEU A 365      11.700  14.285  -7.350  1.00 94.88      A    C  
ATOM   2834  CD1 LEU A 365      10.389  14.388  -6.572  1.00 94.88      A    C  
ATOM   2835  CD2 LEU A 365      11.363  13.845  -8.778  1.00 94.88      A    C  
ATOM   2836  N   GLU A 366      14.947  17.664  -7.273  1.00 95.19      A    N  
ATOM   2837  CA  GLU A 366      15.604  18.965  -7.474  1.00 95.19      A    C  
ATOM   2838  C   GLU A 366      16.777  18.858  -8.459  1.00 95.19      A    C  
ATOM   2839  O   GLU A 366      16.888  19.647  -9.396  1.00 95.19      A    O  
ATOM   2840  CB  GLU A 366      16.109  19.488  -6.120  1.00 95.19      A    C  
ATOM   2841  CG  GLU A 366      14.959  19.981  -5.230  1.00 95.19      A    C  
ATOM   2842  CD  GLU A 366      15.342  20.163  -3.752  1.00 95.19      A    C  
ATOM   2843  OE1 GLU A 366      14.401  20.424  -2.965  1.00 95.19      A    O  
ATOM   2844  OE2 GLU A 366      16.526  19.973  -3.382  1.00 95.19      A    O1-
ATOM   2845  N   LYS A 367      17.619  17.826  -8.316  1.00 96.19      A    N  
ATOM   2846  CA  LYS A 367      18.687  17.556  -9.290  1.00 96.19      A    C  
ATOM   2847  C   LYS A 367      18.136  17.253 -10.681  1.00 96.19      A    C  
ATOM   2848  O   LYS A 367      18.721  17.688 -11.668  1.00 96.19      A    O  
ATOM   2849  CB  LYS A 367      19.563  16.397  -8.817  1.00 96.19      A    C  
ATOM   2850  CG  LYS A 367      20.480  16.816  -7.671  1.00 96.19      A    C  
ATOM   2851  CD  LYS A 367      21.349  15.624  -7.278  1.00 96.19      A    C  
ATOM   2852  CE  LYS A 367      22.357  16.083  -6.231  1.00 96.19      A    C  
ATOM   2853  NZ  LYS A 367      23.381  15.039  -6.006  1.00 96.19      A    N1+
ATOM   2854  N   ALA A 368      17.043  16.493 -10.775  1.00 94.56      A    N  
ATOM   2855  CA  ALA A 368      16.428  16.144 -12.054  1.00 94.56      A    C  
ATOM   2856  C   ALA A 368      15.855  17.385 -12.754  1.00 94.56      A    C  
ATOM   2857  O   ALA A 368      16.095  17.569 -13.945  1.00 94.56      A    O  
ATOM   2858  CB  ALA A 368      15.362  15.065 -11.829  1.00 94.56      A    C  
ATOM   2859  N   GLN A 369      15.189  18.274 -12.009  1.00 94.19      A    N  
ATOM   2860  CA  GLN A 369      14.706  19.566 -12.511  1.00 94.19      A    C  
ATOM   2861  C   GLN A 369      15.835  20.438 -13.067  1.00 94.19      A    C  
ATOM   2862  O   GLN A 369      15.661  21.085 -14.098  1.00 94.19      A    O  
ATOM   2863  CB  GLN A 369      14.012  20.335 -11.382  1.00 94.19      A    C  
ATOM   2864  CG  GLN A 369      12.621  19.792 -11.066  1.00 94.19      A    C  
ATOM   2865  CD  GLN A 369      11.954  20.626  -9.992  1.00 94.19      A    C  
ATOM   2866  NE2 GLN A 369      10.765  21.130 -10.224  1.00 94.19      A    N  
ATOM   2867  OE1 GLN A 369      12.472  20.819  -8.902  1.00 94.19      A    O  
ATOM   2868  N   ASN A 370      17.001  20.417 -12.418  1.00 93.81      A    N  
ATOM   2869  CA  ASN A 370      18.178  21.175 -12.845  1.00 93.81      A    C  
ATOM   2870  C   ASN A 370      18.995  20.483 -13.955  1.00 93.81      A    C  
ATOM   2871  O   ASN A 370      20.002  21.032 -14.398  1.00 93.81      A    O  
ATOM   2872  CB  ASN A 370      19.040  21.470 -11.609  1.00 93.81      A    C  
ATOM   2873  CG  ASN A 370      18.379  22.377 -10.589  1.00 93.81      A    C  
ATOM   2874  ND2 ASN A 370      18.949  22.439  -9.411  1.00 93.81      A    N  
ATOM   2875  OD1 ASN A 370      17.394  23.059 -10.829  1.00 93.81      A    O  
ATOM   2876  N   GLY A 371      18.601  19.284 -14.404  1.00 92.00      A    N  
ATOM   2877  CA  GLY A 371      19.353  18.513 -15.402  1.00 92.00      A    C  
ATOM   2878  C   GLY A 371      20.688  17.951 -14.890  1.00 92.00      A    C  
ATOM   2879  O   GLY A 371      21.581  17.656 -15.678  1.00 92.00      A    O  
ATOM   2880  N   GLU A 372      20.848  17.802 -13.573  1.00 94.19      A    N  
ATOM   2881  CA  GLU A 372      22.095  17.370 -12.919  1.00 94.19      A    C  
ATOM   2882  C   GLU A 372      22.166  15.849 -12.683  1.00 94.19      A    C  
ATOM   2883  O   GLU A 372      23.147  15.329 -12.141  1.00 94.19      A    O  
ATOM   2884  CB  GLU A 372      22.247  18.106 -11.580  1.00 94.19      A    C  
ATOM   2885  CG  GLU A 372      22.396  19.630 -11.704  1.00 94.19      A    C  
ATOM   2886  CD  GLU A 372      22.385  20.325 -10.331  1.00 94.19      A    C  
ATOM   2887  OE1 GLU A 372      22.268  21.570 -10.305  1.00 94.19      A    O  
ATOM   2888  OE2 GLU A 372      22.480  19.619  -9.295  1.00 94.19      A    O1-
ATOM   2889  N   VAL A 373      21.113  15.109 -13.041  1.00 92.56      A    N  
ATOM   2890  CA  VAL A 373      21.027  13.661 -12.820  1.00 92.56      A    C  
ATOM   2891  C   VAL A 373      21.678  12.904 -13.975  1.00 92.56      A    C  
ATOM   2892  O   VAL A 373      21.215  12.942 -15.106  1.00 92.56      A    O  
ATOM   2893  CB  VAL A 373      19.573  13.215 -12.571  1.00 92.56      A    C  
ATOM   2894  CG1 VAL A 373      19.444  11.696 -12.450  1.00 92.56      A    C  
ATOM   2895  CG2 VAL A 373      19.080  13.802 -11.248  1.00 92.56      A    C  
ATOM   2896  N   ALA A 374      22.731  12.141 -13.673  1.00 90.56      A    N  
ATOM   2897  CA  ALA A 374      23.423  11.280 -14.636  1.00 90.56      A    C  
ATOM   2898  C   ALA A 374      22.732   9.907 -14.828  1.00 90.56      A    C  
ATOM   2899  O   ALA A 374      23.390   8.862 -14.823  1.00 90.56      A    O  
ATOM   2900  CB  ALA A 374      24.899  11.185 -14.225  1.00 90.56      A    C  
ATOM   2901  N   ALA A 375      21.404   9.904 -14.954  1.00 94.94      A    N  
ATOM   2902  CA  ALA A 375      20.549   8.724 -15.093  1.00 94.94      A    C  
ATOM   2903  C   ALA A 375      19.290   9.081 -15.900  1.00 94.94      A    C  
ATOM   2904  O   ALA A 375      18.825  10.215 -15.834  1.00 94.94      A    O  
ATOM   2905  CB  ALA A 375      20.190   8.204 -13.691  1.00 94.94      A    C  
ATOM   2906  N   ASN A 376      18.730   8.112 -16.624  1.00 95.38      A    N  
ATOM   2907  CA  ASN A 376      17.495   8.276 -17.402  1.00 95.38      A    C  
ATOM   2908  C   ASN A 376      16.296   7.525 -16.813  1.00 95.38      A    C  
ATOM   2909  O   ASN A 376      15.202   7.575 -17.369  1.00 95.38      A    O  
ATOM   2910  CB  ASN A 376      17.736   7.894 -18.863  1.00 95.38      A    C  
ATOM   2911  CG  ASN A 376      18.246   6.503 -19.113  1.00 95.38      A    C  
ATOM   2912  ND2 ASN A 376      18.633   6.268 -20.337  1.00 95.38      A    N  
ATOM   2913  OD1 ASN A 376      18.331   5.637 -18.254  1.00 95.38      A    O  
ATOM   2914  N   PHE A 377      16.488   6.844 -15.685  1.00 97.31      A    N  
ATOM   2915  CA  PHE A 377      15.429   6.148 -14.972  1.00 97.31      A    C  
ATOM   2916  C   PHE A 377      15.502   6.481 -13.476  1.00 97.31      A    C  
ATOM   2917  O   PHE A 377      16.485   6.157 -12.811  1.00 97.31      A    O  
ATOM   2918  CB  PHE A 377      15.550   4.653 -15.281  1.00 97.31      A    C  
ATOM   2919  CG  PHE A 377      14.310   3.873 -14.925  1.00 97.31      A    C  
ATOM   2920  CD1 PHE A 377      14.217   3.207 -13.691  1.00 97.31      A    C  
ATOM   2921  CD2 PHE A 377      13.247   3.803 -15.844  1.00 97.31      A    C  
ATOM   2922  CE1 PHE A 377      13.081   2.434 -13.402  1.00 97.31      A    C  
ATOM   2923  CE2 PHE A 377      12.102   3.047 -15.545  1.00 97.31      A    C  
ATOM   2924  CZ  PHE A 377      12.022   2.356 -14.325  1.00 97.31      A    C  
ATOM   2925  N   ILE A 378      14.493   7.159 -12.928  1.00 97.56      A    N  
ATOM   2926  CA  ILE A 378      14.473   7.558 -11.510  1.00 97.56      A    C  
ATOM   2927  C   ILE A 378      13.421   6.748 -10.760  1.00 97.56      A    C  
ATOM   2928  O   ILE A 378      12.230   6.849 -11.047  1.00 97.56      A    O  
ATOM   2929  CB  ILE A 378      14.265   9.079 -11.333  1.00 97.56      A    C  
ATOM   2930  CG1 ILE A 378      15.404   9.870 -12.015  1.00 97.56      A    C  
ATOM   2931  CG2 ILE A 378      14.197   9.446  -9.834  1.00 97.56      A    C  
ATOM   2932  CD1 ILE A 378      15.218  11.393 -11.999  1.00 97.56      A    C  
ATOM   2933  N   GLU A 379      13.860   6.004  -9.747  1.00 97.56      A    N  
ATOM   2934  CA  GLU A 379      12.991   5.308  -8.797  1.00 97.56      A    C  
ATOM   2935  C   GLU A 379      12.962   6.055  -7.459  1.00 97.56      A    C  
ATOM   2936  O   GLU A 379      14.000   6.258  -6.826  1.00 97.56      A    O  
ATOM   2937  CB  GLU A 379      13.482   3.864  -8.625  1.00 97.56      A    C  
ATOM   2938  CG  GLU A 379      12.557   3.015  -7.742  1.00 97.56      A    C  
ATOM   2939  CD  GLU A 379      13.186   1.706  -7.271  1.00 97.56      A    C  
ATOM   2940  OE1 GLU A 379      12.991   1.339  -6.089  1.00 97.56      A    O  
ATOM   2941  OE2 GLU A 379      13.894   1.049  -8.068  1.00 97.56      A    O1-
ATOM   2942  N   GLY A 380      11.771   6.434  -6.994  1.00 96.50      A    N  
ATOM   2943  CA  GLY A 380      11.590   7.118  -5.713  1.00 96.50      A    C  
ATOM   2944  C   GLY A 380      10.667   6.369  -4.758  1.00 96.50      A    C  
ATOM   2945  O   GLY A 380       9.580   5.945  -5.126  1.00 96.50      A    O  
ATOM   2946  N   MET A 381      11.065   6.215  -3.499  1.00 96.12      A    N  
ATOM   2947  CA  MET A 381      10.241   5.582  -2.464  1.00 96.12      A    C  
ATOM   2948  C   MET A 381      10.103   6.516  -1.263  1.00 96.12      A    C  
ATOM   2949  O   MET A 381      11.092   6.928  -0.669  1.00 96.12      A    O  
ATOM   2950  CB  MET A 381      10.849   4.231  -2.059  1.00 96.12      A    C  
ATOM   2951  CG  MET A 381      10.836   3.185  -3.185  1.00 96.12      A    C  
ATOM   2952  SD  MET A 381       9.194   2.550  -3.631  1.00 96.12      A    S  
ATOM   2953  CE  MET A 381       9.692   1.384  -4.935  1.00 96.12      A    C  
ATOM   2954  N   GLY A 382       8.879   6.835  -0.841  1.00 93.12      A    N  
ATOM   2955  CA  GLY A 382       8.652   7.768   0.273  1.00 93.12      A    C  
ATOM   2956  C   GLY A 382       9.205   7.295   1.623  1.00 93.12      A    C  
ATOM   2957  O   GLY A 382       9.518   8.123   2.476  1.00 93.12      A    O  
ATOM   2958  N   CYS A 383       9.355   5.982   1.809  1.00 94.56      A    N  
ATOM   2959  CA  CYS A 383       9.886   5.363   3.022  1.00 94.56      A    C  
ATOM   2960  C   CYS A 383      11.343   4.931   2.827  1.00 94.56      A    C  
ATOM   2961  O   CYS A 383      11.725   4.470   1.749  1.00 94.56      A    O  
ATOM   2962  CB  CYS A 383       9.000   4.172   3.413  1.00 94.56      A    C  
ATOM   2963  SG  CYS A 383       7.312   4.739   3.777  1.00 94.56      A    S  
ATOM   2964  N   VAL A 384      12.148   5.041   3.886  1.00 95.00      A    N  
ATOM   2965  CA  VAL A 384      13.545   4.587   3.869  1.00 95.00      A    C  
ATOM   2966  C   VAL A 384      13.580   3.063   3.741  1.00 95.00      A    C  
ATOM   2967  O   VAL A 384      12.983   2.363   4.554  1.00 95.00      A    O  
ATOM   2968  CB  VAL A 384      14.318   5.068   5.112  1.00 95.00      A    C  
ATOM   2969  CG1 VAL A 384      15.762   4.547   5.151  1.00 95.00      A    C  
ATOM   2970  CG2 VAL A 384      14.377   6.601   5.151  1.00 95.00      A    C  
ATOM   2971  N   GLY A 385      14.285   2.549   2.732  1.00 94.56      A    N  
ATOM   2972  CA  GLY A 385      14.330   1.116   2.401  1.00 94.56      A    C  
ATOM   2973  C   GLY A 385      13.193   0.599   1.503  1.00 94.56      A    C  
ATOM   2974  O   GLY A 385      13.254  -0.552   1.070  1.00 94.56      A    O  
ATOM   2975  N   GLY A 386      12.198   1.425   1.163  1.00 95.38      A    N  
ATOM   2976  CA  GLY A 386      11.046   1.026   0.346  1.00 95.38      A    C  
ATOM   2977  C   GLY A 386       9.872   0.532   1.193  1.00 95.38      A    C  
ATOM   2978  O   GLY A 386       9.728   0.928   2.350  1.00 95.38      A    O  
ATOM   2979  N   CYS A 387       9.018  -0.329   0.635  1.00 96.12      A    N  
ATOM   2980  CA  CYS A 387       7.829  -0.832   1.335  1.00 96.12      A    C  
ATOM   2981  C   CYS A 387       8.175  -1.663   2.582  1.00 96.12      A    C  
ATOM   2982  O   CYS A 387       7.438  -1.603   3.559  1.00 96.12      A    O  
ATOM   2983  CB  CYS A 387       6.942  -1.645   0.380  1.00 96.12      A    C  
ATOM   2984  SG  CYS A 387       6.388  -0.646  -1.033  1.00 96.12      A    S  
ATOM   2985  N   VAL A 388       9.310  -2.372   2.597  1.00 96.88      A    N  
ATOM   2986  CA  VAL A 388       9.816  -3.072   3.798  1.00 96.88      A    C  
ATOM   2987  C   VAL A 388      10.095  -2.133   4.977  1.00 96.88      A    C  
ATOM   2988  O   VAL A 388      10.099  -2.581   6.116  1.00 96.88      A    O  
ATOM   2989  CB  VAL A 388      11.089  -3.888   3.501  1.00 96.88      A    C  
ATOM   2990  CG1 VAL A 388      10.796  -5.028   2.523  1.00 96.88      A    C  
ATOM   2991  CG2 VAL A 388      12.233  -3.037   2.935  1.00 96.88      A    C  
ATOM   2992  N   GLY A 389      10.312  -0.839   4.716  1.00 93.69      A    N  
ATOM   2993  CA  GLY A 389      10.416   0.212   5.731  1.00 93.69      A    C  
ATOM   2994  C   GLY A 389       9.153   1.063   5.855  1.00 93.69      A    C  
ATOM   2995  O   GLY A 389       9.228   2.205   6.310  1.00 93.69      A    O  
ATOM   2996  N   GLY A 390       8.009   0.554   5.387  1.00 93.44      A    N  
ATOM   2997  CA  GLY A 390       6.722   1.227   5.509  1.00 93.44      A    C  
ATOM   2998  C   GLY A 390       6.321   1.444   6.975  1.00 93.44      A    C  
ATOM   2999  O   GLY A 390       6.736   0.677   7.844  1.00 93.44      A    O  
ATOM   3000  N   PRO A 391       5.496   2.467   7.263  1.00 91.81      A    N  
ATOM   3001  CA  PRO A 391       5.169   2.884   8.632  1.00 91.81      A    C  
ATOM   3002  C   PRO A 391       4.466   1.806   9.464  1.00 91.81      A    C  
ATOM   3003  O   PRO A 391       4.434   1.906  10.681  1.00 91.81      A    O  
ATOM   3004  CB  PRO A 391       4.265   4.112   8.463  1.00 91.81      A    C  
ATOM   3005  CG  PRO A 391       3.633   3.912   7.086  1.00 91.81      A    C  
ATOM   3006  CD  PRO A 391       4.783   3.290   6.300  1.00 91.81      A    C  
ATOM   3007  N   LYS A 392       3.881   0.792   8.817  1.00 94.31      A    N  
ATOM   3008  CA  LYS A 392       3.147  -0.298   9.467  1.00 94.31      A    C  
ATOM   3009  C   LYS A 392       3.770  -1.667   9.233  1.00 94.31      A    C  
ATOM   3010  O   LYS A 392       3.066  -2.670   9.275  1.00 94.31      A    O  
ATOM   3011  CB  LYS A 392       1.654  -0.209   9.099  1.00 94.31      A    C  
ATOM   3012  CG  LYS A 392       1.003   1.125   9.505  1.00 94.31      A    C  
ATOM   3013  CD  LYS A 392       0.987   1.239  11.027  1.00 94.31      A    C  
ATOM   3014  CE  LYS A 392       0.524   2.587  11.541  1.00 94.31      A    C  
ATOM   3015  NZ  LYS A 392       0.935   2.681  12.955  1.00 94.31      A    N1+
ATOM   3016  N   ALA A 393       5.073  -1.705   8.959  1.00 95.69      A    N  
ATOM   3017  CA  ALA A 393       5.855  -2.933   9.021  1.00 95.69      A    C  
ATOM   3018  C   ALA A 393       6.036  -3.389  10.482  1.00 95.69      A    C  
ATOM   3019  O   ALA A 393       6.131  -2.574  11.396  1.00 95.69      A    O  
ATOM   3020  CB  ALA A 393       7.194  -2.707   8.310  1.00 95.69      A    C  
ATOM   3021  N   LEU A 394       6.091  -4.702  10.693  1.00 96.12      A    N  
ATOM   3022  CA  LEU A 394       6.209  -5.351  12.004  1.00 96.12      A    C  
ATOM   3023  C   LEU A 394       7.660  -5.654  12.394  1.00 96.12      A    C  
ATOM   3024  O   LEU A 394       7.954  -5.904  13.562  1.00 96.12      A    O  
ATOM   3025  CB  LEU A 394       5.396  -6.656  11.954  1.00 96.12      A    C  
ATOM   3026  CG  LEU A 394       3.886  -6.450  11.745  1.00 96.12      A    C  
ATOM   3027  CD1 LEU A 394       3.182  -7.796  11.603  1.00 96.12      A    C  
ATOM   3028  CD2 LEU A 394       3.267  -5.698  12.922  1.00 96.12      A    C  
ATOM   3029  N   ILE A 395       8.562  -5.647  11.414  1.00 96.75      A    N  
ATOM   3030  CA  ILE A 395       9.984  -5.951  11.578  1.00 96.75      A    C  
ATOM   3031  C   ILE A 395      10.853  -4.791  11.075  1.00 96.75      A    C  
ATOM   3032  O   ILE A 395      10.404  -4.007  10.235  1.00 96.75      A    O  
ATOM   3033  CB  ILE A 395      10.354  -7.287  10.892  1.00 96.75      A    C  
ATOM   3034  CG1 ILE A 395      10.070  -7.262   9.376  1.00 96.75      A    C  
ATOM   3035  CG2 ILE A 395       9.617  -8.448  11.585  1.00 96.75      A    C  
ATOM   3036  CD1 ILE A 395      10.607  -8.479   8.617  1.00 96.75      A    C  
ATOM   3037  N   PRO A 396      12.114  -4.684  11.535  1.00 96.94      A    N  
ATOM   3038  CA  PRO A 396      13.060  -3.715  10.994  1.00 96.94      A    C  
ATOM   3039  C   PRO A 396      13.236  -3.865   9.478  1.00 96.94      A    C  
ATOM   3040  O   PRO A 396      13.290  -4.978   8.949  1.00 96.94      A    O  
ATOM   3041  CB  PRO A 396      14.376  -3.951  11.741  1.00 96.94      A    C  
ATOM   3042  CG  PRO A 396      13.921  -4.572  13.061  1.00 96.94      A    C  
ATOM   3043  CD  PRO A 396      12.719  -5.414  12.641  1.00 96.94      A    C  
ATOM   3044  N   LYS A 397      13.378  -2.734   8.782  1.00 96.12      A    N  
ATOM   3045  CA  LYS A 397      13.486  -2.665   7.314  1.00 96.12      A    C  
ATOM   3046  C   LYS A 397      14.650  -3.483   6.749  1.00 96.12      A    C  
ATOM   3047  O   LYS A 397      14.535  -4.018   5.651  1.00 96.12      A    O  
ATOM   3048  CB  LYS A 397      13.567  -1.190   6.880  1.00 96.12      A    C  
ATOM   3049  CG  LYS A 397      14.846  -0.505   7.379  1.00 96.12      A    C  
ATOM   3050  CD  LYS A 397      14.851   1.010   7.188  1.00 96.12      A    C  
ATOM   3051  CE  LYS A 397      16.112   1.520   7.890  1.00 96.12      A    C  
ATOM   3052  NZ  LYS A 397      16.036   2.949   8.248  1.00 96.12      A    N1+
ATOM   3053  N   GLU A 398      15.755  -3.602   7.483  1.00 97.56      A    N  
ATOM   3054  CA  GLU A 398      16.923  -4.400   7.105  1.00 97.56      A    C  
ATOM   3055  C   GLU A 398      16.559  -5.886   7.036  1.00 97.56      A    C  
ATOM   3056  O   GLU A 398      16.810  -6.534   6.022  1.00 97.56      A    O  
ATOM   3057  CB  GLU A 398      18.075  -4.185   8.107  1.00 97.56      A    C  
ATOM   3058  CG  GLU A 398      18.669  -2.763   8.125  1.00 97.56      A    C  
ATOM   3059  CD  GLU A 398      17.768  -1.685   8.753  1.00 97.56      A    C  
ATOM   3060  OE1 GLU A 398      17.997  -0.491   8.448  1.00 97.56      A    O  
ATOM   3061  OE2 GLU A 398      16.801  -2.027   9.474  1.00 97.56      A    O1-
ATOM   3062  N   LYS A 399      15.869  -6.386   8.069  1.00 97.56      A    N  
ATOM   3063  CA  LYS A 399      15.360  -7.760   8.123  1.00 97.56      A    C  
ATOM   3064  C   LYS A 399      14.287  -7.998   7.061  1.00 97.56      A    C  
ATOM   3065  O   LYS A 399      14.304  -9.017   6.380  1.00 97.56      A    O  
ATOM   3066  CB  LYS A 399      14.836  -8.041   9.540  1.00 97.56      A    C  
ATOM   3067  CG  LYS A 399      14.516  -9.528   9.728  1.00 97.56      A    C  
ATOM   3068  CD  LYS A 399      14.016  -9.821  11.148  1.00 97.56      A    C  
ATOM   3069  CE  LYS A 399      13.824 -11.333  11.263  1.00 97.56      A    C  
ATOM   3070  NZ  LYS A 399      13.291 -11.768  12.573  1.00 97.56      A    N1+
ATOM   3071  N   GLY A 400      13.383  -7.035   6.867  1.00 97.44      A    N  
ATOM   3072  CA  GLY A 400      12.377  -7.104   5.804  1.00 97.44      A    C  
ATOM   3073  C   GLY A 400      13.006  -7.191   4.413  1.00 97.44      A    C  
ATOM   3074  O   GLY A 400      12.573  -7.990   3.588  1.00 97.44      A    O  
ATOM   3075  N   ARG A 401      14.072  -6.422   4.155  1.00 97.69      A    N  
ATOM   3076  CA  ARG A 401      14.828  -6.489   2.897  1.00 97.69      A    C  
ATOM   3077  C   ARG A 401      15.478  -7.856   2.693  1.00 97.69      A    C  
ATOM   3078  O   ARG A 401      15.431  -8.367   1.579  1.00 97.69      A    O  
ATOM   3079  CB  ARG A 401      15.871  -5.364   2.872  1.00 97.69      A    C  
ATOM   3080  CG  ARG A 401      16.718  -5.391   1.593  1.00 97.69      A    C  
ATOM   3081  CD  ARG A 401      17.686  -4.208   1.585  1.00 97.69      A    C  
ATOM   3082  NE  ARG A 401      18.523  -4.222   0.370  1.00 97.69      A    N  
ATOM   3083  CZ  ARG A 401      18.980  -3.173  -0.290  1.00 97.69      A    C  
ATOM   3084  NH1 ARG A 401      18.754  -1.953   0.112  1.00 97.69      A    N1+
ATOM   3085  NH2 ARG A 401      19.683  -3.328  -1.377  1.00 97.69      A    N  
ATOM   3086  N   GLU A 402      16.089  -8.418   3.731  1.00 97.81      A    N  
ATOM   3087  CA  GLU A 402      16.695  -9.751   3.682  1.00 97.81      A    C  
ATOM   3088  C   GLU A 402      15.654 -10.818   3.326  1.00 97.81      A    C  
ATOM   3089  O   GLU A 402      15.822 -11.511   2.325  1.00 97.81      A    O  
ATOM   3090  CB  GLU A 402      17.374 -10.029   5.026  1.00 97.81      A    C  
ATOM   3091  CG  GLU A 402      18.120 -11.370   5.060  1.00 97.81      A    C  
ATOM   3092  CD  GLU A 402      18.798 -11.624   6.417  1.00 97.81      A    C  
ATOM   3093  OE1 GLU A 402      19.471 -12.668   6.535  1.00 97.81      A    O  
ATOM   3094  OE2 GLU A 402      18.661 -10.766   7.323  1.00 97.81      A    O1-
ATOM   3095  N   LYS A 403      14.533 -10.862   4.057  1.00 97.44      A    N  
ATOM   3096  CA  LYS A 403      13.445 -11.828   3.838  1.00 97.44      A    C  
ATOM   3097  C   LYS A 403      12.806 -11.705   2.455  1.00 97.44      A    C  
ATOM   3098  O   LYS A 403      12.549 -12.713   1.804  1.00 97.44      A    O  
ATOM   3099  CB  LYS A 403      12.390 -11.660   4.949  1.00 97.44      A    C  
ATOM   3100  CG  LYS A 403      12.866 -12.148   6.332  1.00 97.44      A    C  
ATOM   3101  CD  LYS A 403      12.984 -13.680   6.389  1.00 97.44      A    C  
ATOM   3102  CE  LYS A 403      13.421 -14.189   7.769  1.00 97.44      A    C  
ATOM   3103  NZ  LYS A 403      13.510 -15.674   7.776  1.00 97.44      A    N1+
ATOM   3104  N   VAL A 404      12.580 -10.480   1.975  1.00 97.12      A    N  
ATOM   3105  CA  VAL A 404      12.074 -10.241   0.612  1.00 97.12      A    C  
ATOM   3106  C   VAL A 404      13.063 -10.737  -0.439  1.00 97.12      A    C  
ATOM   3107  O   VAL A 404      12.650 -11.384  -1.397  1.00 97.12      A    O  
ATOM   3108  CB  VAL A 404      11.754  -8.750   0.400  1.00 97.12      A    C  
ATOM   3109  CG1 VAL A 404      11.602  -8.343  -1.073  1.00 97.12      A    C  
ATOM   3110  CG2 VAL A 404      10.443  -8.402   1.114  1.00 97.12      A    C  
ATOM   3111  N   ASN A 405      14.356 -10.442  -0.278  1.00 97.69      A    N  
ATOM   3112  CA  ASN A 405      15.370 -10.889  -1.228  1.00 97.69      A    C  
ATOM   3113  C   ASN A 405      15.481 -12.418  -1.236  1.00 97.69      A    C  
ATOM   3114  O   ASN A 405      15.472 -13.001  -2.310  1.00 97.69      A    O  
ATOM   3115  CB  ASN A 405      16.722 -10.251  -0.892  1.00 97.69      A    C  
ATOM   3116  CG  ASN A 405      16.872  -8.787  -1.265  1.00 97.69      A    C  
ATOM   3117  ND2 ASN A 405      17.936  -8.186  -0.787  1.00 97.69      A    N  
ATOM   3118  OD1 ASN A 405      16.144  -8.156  -2.025  1.00 97.69      A    O  
ATOM   3119  N   GLU A 406      15.536 -13.067  -0.072  1.00 96.81      A    N  
ATOM   3120  CA  GLU A 406      15.561 -14.531   0.040  1.00 96.81      A    C  
ATOM   3121  C   GLU A 406      14.356 -15.161  -0.671  1.00 96.81      A    C  
ATOM   3122  O   GLU A 406      14.510 -16.036  -1.519  1.00 96.81      A    O  
ATOM   3123  CB  GLU A 406      15.589 -14.902   1.532  1.00 96.81      A    C  
ATOM   3124  CG  GLU A 406      15.657 -16.418   1.766  1.00 96.81      A    C  
ATOM   3125  CD  GLU A 406      15.620 -16.813   3.253  1.00 96.81      A    C  
ATOM   3126  OE1 GLU A 406      15.846 -18.015   3.509  1.00 96.81      A    O  
ATOM   3127  OE2 GLU A 406      15.325 -15.951   4.119  1.00 96.81      A    O1-
ATOM   3128  N   PHE A 407      13.151 -14.659  -0.395  1.00 95.44      A    N  
ATOM   3129  CA  PHE A 407      11.929 -15.170  -1.007  1.00 95.44      A    C  
ATOM   3130  C   PHE A 407      11.882 -14.949  -2.525  1.00 95.44      A    C  
ATOM   3131  O   PHE A 407      11.509 -15.854  -3.268  1.00 95.44      A    O  
ATOM   3132  CB  PHE A 407      10.748 -14.526  -0.283  1.00 95.44      A    C  
ATOM   3133  CG  PHE A 407       9.385 -15.016  -0.716  1.00 95.44      A    C  
ATOM   3134  CD1 PHE A 407       8.416 -14.105  -1.177  1.00 95.44      A    C  
ATOM   3135  CD2 PHE A 407       9.071 -16.386  -0.625  1.00 95.44      A    C  
ATOM   3136  CE1 PHE A 407       7.143 -14.568  -1.549  1.00 95.44      A    C  
ATOM   3137  CE2 PHE A 407       7.806 -16.848  -1.022  1.00 95.44      A    C  
ATOM   3138  CZ  PHE A 407       6.842 -15.939  -1.489  1.00 95.44      A    C  
ATOM   3139  N   ALA A 408      12.325 -13.785  -3.008  1.00 96.25      A    N  
ATOM   3140  CA  ALA A 408      12.421 -13.502  -4.438  1.00 96.25      A    C  
ATOM   3141  C   ALA A 408      13.492 -14.370  -5.136  1.00 96.25      A    C  
ATOM   3142  O   ALA A 408      13.292 -14.859  -6.250  1.00 96.25      A    O  
ATOM   3143  CB  ALA A 408      12.700 -12.002  -4.602  1.00 96.25      A    C  
ATOM   3144  N   GLU A 409      14.635 -14.604  -4.489  1.00 95.56      A    N  
ATOM   3145  CA  GLU A 409      15.692 -15.475  -5.017  1.00 95.56      A    C  
ATOM   3146  C   GLU A 409      15.333 -16.967  -4.939  1.00 95.56      A    C  
ATOM   3147  O   GLU A 409      15.921 -17.764  -5.669  1.00 95.56      A    O  
ATOM   3148  CB  GLU A 409      17.042 -15.205  -4.332  1.00 95.56      A    C  
ATOM   3149  CG  GLU A 409      17.653 -13.812  -4.598  1.00 95.56      A    C  
ATOM   3150  CD  GLU A 409      17.918 -13.464  -6.071  1.00 95.56      A    C  
ATOM   3151  OE1 GLU A 409      18.153 -12.260  -6.359  1.00 95.56      A    O  
ATOM   3152  OE2 GLU A 409      17.825 -14.343  -6.956  1.00 95.56      A    O1-
ATOM   3153  N   ASN A 410      14.315 -17.347  -4.170  1.00 94.19      A    N  
ATOM   3154  CA  ASN A 410      13.769 -18.705  -4.156  1.00 94.19      A    C  
ATOM   3155  C   ASN A 410      12.623 -18.919  -5.163  1.00 94.19      A    C  
ATOM   3156  O   ASN A 410      12.229 -20.061  -5.382  1.00 94.19      A    O  
ATOM   3157  CB  ASN A 410      13.390 -19.067  -2.713  1.00 94.19      A    C  
ATOM   3158  CG  ASN A 410      14.609 -19.269  -1.823  1.00 94.19      A    C  
ATOM   3159  ND2 ASN A 410      14.445 -19.155  -0.526  1.00 94.19      A    N  
ATOM   3160  OD1 ASN A 410      15.707 -19.570  -2.267  1.00 94.19      A    O  
ATOM   3161  N   SER A 411      12.128 -17.866  -5.831  1.00 92.88      A    N  
ATOM   3162  CA  SER A 411      11.097 -18.000  -6.874  1.00 92.88      A    C  
ATOM   3163  C   SER A 411      11.553 -18.914  -8.015  1.00 92.88      A    C  
ATOM   3164  O   SER A 411      12.657 -18.748  -8.542  1.00 92.88      A    O  
ATOM   3165  CB  SER A 411      10.737 -16.652  -7.512  1.00 92.88      A    C  
ATOM   3166  OG  SER A 411      10.427 -15.650  -6.570  1.00 92.88      A    O  
ATOM   3167  N   ASN A 412      10.679 -19.804  -8.477  1.00 92.00      A    N  
ATOM   3168  CA  ASN A 412      10.901 -20.636  -9.661  1.00 92.00      A    C  
ATOM   3169  C   ASN A 412      10.910 -19.802 -10.949  1.00 92.00      A    C  
ATOM   3170  O   ASN A 412      11.626 -20.125 -11.895  1.00 92.00      A    O  
ATOM   3171  CB  ASN A 412       9.803 -21.706  -9.722  1.00 92.00      A    C  
ATOM   3172  CG  ASN A 412       9.916 -22.700  -8.585  1.00 92.00      A    C  
ATOM   3173  ND2 ASN A 412       8.860 -22.905  -7.839  1.00 92.00      A    N  
ATOM   3174  OD1 ASN A 412      10.946 -23.311  -8.365  1.00 92.00      A    O  
ATOM   3175  N   VAL A 413      10.145 -18.707 -10.976  1.00 91.44      A    N  
ATOM   3176  CA  VAL A 413      10.146 -17.741 -12.077  1.00 91.44      A    C  
ATOM   3177  C   VAL A 413      11.045 -16.566 -11.708  1.00 91.44      A    C  
ATOM   3178  O   VAL A 413      10.789 -15.854 -10.737  1.00 91.44      A    O  
ATOM   3179  CB  VAL A 413       8.723 -17.274 -12.425  1.00 91.44      A    C  
ATOM   3180  CG1 VAL A 413       8.766 -16.385 -13.671  1.00 91.44      A    C  
ATOM   3181  CG2 VAL A 413       7.783 -18.452 -12.720  1.00 91.44      A    C  
ATOM   3182  N   LYS A 414      12.107 -16.339 -12.486  1.00 90.50      A    N  
ATOM   3183  CA  LYS A 414      13.008 -15.194 -12.271  1.00 90.50      A    C  
ATOM   3184  C   LYS A 414      12.547 -13.949 -13.004  1.00 90.50      A    C  
ATOM   3185  O   LYS A 414      12.512 -12.885 -12.405  1.00 90.50      A    O  
ATOM   3186  CB  LYS A 414      14.457 -15.557 -12.634  1.00 90.50      A    C  
ATOM   3187  CG  LYS A 414      15.041 -16.701 -11.790  1.00 90.50      A    C  
ATOM   3188  CD  LYS A 414      14.796 -16.478 -10.296  1.00 90.50      A    C  
ATOM   3189  CE  LYS A 414      15.562 -17.469  -9.435  1.00 90.50      A    C  
ATOM   3190  NZ  LYS A 414      15.008 -17.423  -8.076  1.00 90.50      A    N1+
ATOM   3191  N   ILE A 415      12.171 -14.111 -14.264  1.00 88.25      A    N  
ATOM   3192  CA  ILE A 415      11.746 -13.023 -15.137  1.00 88.25      A    C  
ATOM   3193  C   ILE A 415      10.262 -13.219 -15.414  1.00 88.25      A    C  
ATOM   3194  O   ILE A 415       9.857 -14.289 -15.869  1.00 88.25      A    O  
ATOM   3195  CB  ILE A 415      12.609 -13.011 -16.417  1.00 88.25      A    C  
ATOM   3196  CG1 ILE A 415      14.102 -12.824 -16.047  1.00 88.25      A    C  
ATOM   3197  CG2 ILE A 415      12.143 -11.907 -17.383  1.00 88.25      A    C  
ATOM   3198  CD1 ILE A 415      15.061 -12.889 -17.239  1.00 88.25      A    C  
ATOM   3199  N   SER A 416       9.459 -12.192 -15.164  1.00 87.38      A    N  
ATOM   3200  CA  SER A 416       8.008 -12.169 -15.365  1.00 87.38      A    C  
ATOM   3201  C   SER A 416       7.593 -12.769 -16.713  1.00 87.38      A    C  
ATOM   3202  O   SER A 416       6.710 -13.621 -16.760  1.00 87.38      A    O  
ATOM   3203  CB  SER A 416       7.518 -10.722 -15.250  1.00 87.38      A    C  
ATOM   3204  OG  SER A 416       8.272  -9.869 -16.086  1.00 87.38      A    O  
ATOM   3205  N   LEU A 417       8.293 -12.433 -17.804  1.00 84.50      A    N  
ATOM   3206  CA  LEU A 417       8.070 -12.950 -19.170  1.00 84.50      A    C  
ATOM   3207  C   LEU A 417       8.089 -14.478 -19.303  1.00 84.50      A    C  
ATOM   3208  O   LEU A 417       7.551 -15.029 -20.268  1.00 84.50      A    O  
ATOM   3209  CB  LEU A 417       9.169 -12.394 -20.093  1.00 84.50      A    C  
ATOM   3210  CG  LEU A 417       9.051 -10.886 -20.312  1.00 84.50      A    C  
ATOM   3211  CD1 LEU A 417      10.330 -10.326 -20.905  1.00 84.50      A    C  
ATOM   3212  CD2 LEU A 417       7.869 -10.566 -21.235  1.00 84.50      A    C  
ATOM   3213  N   GLU A 418       8.731 -15.169 -18.370  1.00 87.38      A    N  
ATOM   3214  CA  GLU A 418       8.852 -16.623 -18.356  1.00 87.38      A    C  
ATOM   3215  C   GLU A 418       7.683 -17.289 -17.607  1.00 87.38      A    C  
ATOM   3216  O   GLU A 418       7.501 -18.496 -17.735  1.00 87.38      A    O  
ATOM   3217  CB  GLU A 418      10.246 -17.017 -17.828  1.00 87.38      A    C  
ATOM   3218  CG  GLU A 418      11.357 -16.444 -18.737  1.00 87.38      A    C  
ATOM   3219  CD  GLU A 418      12.794 -16.683 -18.252  1.00 87.38      A    C  
ATOM   3220  OE1 GLU A 418      13.711 -16.285 -19.022  1.00 87.38      A    O  
ATOM   3221  OE2 GLU A 418      12.991 -17.212 -17.139  1.00 87.38      A    O1-
ATOM   3222  N   SER A 419       6.832 -16.516 -16.917  1.00 90.31      A    N  
ATOM   3223  CA  SER A 419       5.639 -17.009 -16.216  1.00 90.31      A    C  
ATOM   3224  C   SER A 419       4.526 -17.415 -17.187  1.00 90.31      A    C  
ATOM   3225  O   SER A 419       3.920 -16.583 -17.872  1.00 90.31      A    O  
ATOM   3226  CB  SER A 419       5.114 -15.949 -15.236  1.00 90.31      A    C  
ATOM   3227  OG  SER A 419       3.968 -16.411 -14.537  1.00 90.31      A    O  
ATOM   3228  N   ASP A 420       4.194 -18.705 -17.217  1.00 89.81      A    N  
ATOM   3229  CA  ASP A 420       3.070 -19.218 -18.008  1.00 89.81      A    C  
ATOM   3230  C   ASP A 420       1.714 -18.789 -17.437  1.00 89.81      A    C  
ATOM   3231  O   ASP A 420       0.761 -18.559 -18.184  1.00 89.81      A    O  
ATOM   3232  CB  ASP A 420       3.155 -20.746 -18.098  1.00 89.81      A    C  
ATOM   3233  CG  ASP A 420       4.268 -21.235 -19.031  1.00 89.81      A    C  
ATOM   3234  OD1 ASP A 420       4.699 -20.453 -19.923  1.00 89.81      A    O  
ATOM   3235  OD2 ASP A 420       4.603 -22.430 -18.891  1.00 89.81      A    O1-
ATOM   3236  N   GLN A 421       1.619 -18.639 -16.117  1.00 91.50      A    N  
ATOM   3237  CA  GLN A 421       0.447 -18.115 -15.424  1.00 91.50      A    C  
ATOM   3238  C   GLN A 421       0.197 -16.665 -15.837  1.00 91.50      A    C  
ATOM   3239  O   GLN A 421      -0.928 -16.320 -16.200  1.00 91.50      A    O  
ATOM   3240  CB  GLN A 421       0.627 -18.206 -13.898  1.00 91.50      A    C  
ATOM   3241  CG  GLN A 421       0.603 -19.634 -13.322  1.00 91.50      A    C  
ATOM   3242  CD  GLN A 421       1.917 -20.410 -13.430  1.00 91.50      A    C  
ATOM   3243  NE2 GLN A 421       2.051 -21.499 -12.711  1.00 91.50      A    N  
ATOM   3244  OE1 GLN A 421       2.828 -20.087 -14.172  1.00 91.50      A    O  
ATOM   3245  N   MET A 422       1.244 -15.837 -15.868  1.00 91.94      A    N  
ATOM   3246  CA  MET A 422       1.125 -14.449 -16.309  1.00 91.94      A    C  
ATOM   3247  C   MET A 422       0.655 -14.365 -17.761  1.00 91.94      A    C  
ATOM   3248  O   MET A 422      -0.295 -13.641 -18.043  1.00 91.94      A    O  
ATOM   3249  CB  MET A 422       2.456 -13.731 -16.114  1.00 91.94      A    C  
ATOM   3250  CG  MET A 422       2.297 -12.223 -16.309  1.00 91.94      A    C  
ATOM   3251  SD  MET A 422       3.857 -11.328 -16.234  1.00 91.94      A    S  
ATOM   3252  CE  MET A 422       4.591 -11.905 -17.780  1.00 91.94      A    C  
ATOM   3253  N   LYS A 423       1.230 -15.163 -18.673  1.00 91.31      A    N  
ATOM   3254  CA  LYS A 423       0.775 -15.220 -20.076  1.00 91.31      A    C  
ATOM   3255  C   LYS A 423      -0.701 -15.599 -20.190  1.00 91.31      A    C  
ATOM   3256  O   LYS A 423      -1.425 -14.992 -20.971  1.00 91.31      A    O  
ATOM   3257  CB  LYS A 423       1.610 -16.227 -20.872  1.00 91.31      A    C  
ATOM   3258  CG  LYS A 423       3.061 -15.780 -21.079  1.00 91.31      A    C  
ATOM   3259  CD  LYS A 423       3.863 -16.955 -21.650  1.00 91.31      A    C  
ATOM   3260  CE  LYS A 423       5.361 -16.703 -21.508  1.00 91.31      A    C  
ATOM   3261  NZ  LYS A 423       6.104 -17.987 -21.478  1.00 91.31      A    N1+
ATOM   3262  N   LYS A 424      -1.168 -16.584 -19.412  1.00 93.31      A    N  
ATOM   3263  CA  LYS A 424      -2.587 -16.985 -19.400  1.00 93.31      A    C  
ATOM   3264  C   LYS A 424      -3.493 -15.830 -18.983  1.00 93.31      A    C  
ATOM   3265  O   LYS A 424      -4.484 -15.581 -19.661  1.00 93.31      A    O  
ATOM   3266  CB  LYS A 424      -2.806 -18.187 -18.473  1.00 93.31      A    C  
ATOM   3267  CG  LYS A 424      -2.272 -19.495 -19.071  1.00 93.31      A    C  
ATOM   3268  CD  LYS A 424      -2.291 -20.597 -18.007  1.00 93.31      A    C  
ATOM   3269  CE  LYS A 424      -1.612 -21.859 -18.543  1.00 93.31      A    C  
ATOM   3270  NZ  LYS A 424      -1.505 -22.903 -17.494  1.00 93.31      A    N1+
ATOM   3271  N   ILE A 425      -3.141 -15.117 -17.913  1.00 94.50      A    N  
ATOM   3272  CA  ILE A 425      -3.940 -13.987 -17.428  1.00 94.50      A    C  
ATOM   3273  C   ILE A 425      -3.902 -12.816 -18.413  1.00 94.50      A    C  
ATOM   3274  O   ILE A 425      -4.957 -12.295 -18.757  1.00 94.50      A    O  
ATOM   3275  CB  ILE A 425      -3.507 -13.581 -16.004  1.00 94.50      A    C  
ATOM   3276  CG1 ILE A 425      -3.720 -14.726 -14.984  1.00 94.50      A    C  
ATOM   3277  CG2 ILE A 425      -4.261 -12.318 -15.553  1.00 94.50      A    C  
ATOM   3278  CD1 ILE A 425      -5.164 -15.211 -14.804  1.00 94.50      A    C  
ATOM   3279  N   LEU A 426      -2.732 -12.453 -18.944  1.00 93.75      A    N  
ATOM   3280  CA  LEU A 426      -2.619 -11.404 -19.963  1.00 93.75      A    C  
ATOM   3281  C   LEU A 426      -3.447 -11.737 -21.216  1.00 93.75      A    C  
ATOM   3282  O   LEU A 426      -4.170 -10.876 -21.712  1.00 93.75      A    O  
ATOM   3283  CB  LEU A 426      -1.136 -11.177 -20.307  1.00 93.75      A    C  
ATOM   3284  CG  LEU A 426      -0.301 -10.504 -19.203  1.00 93.75      A    C  
ATOM   3285  CD1 LEU A 426       1.162 -10.450 -19.648  1.00 93.75      A    C  
ATOM   3286  CD2 LEU A 426      -0.763  -9.076 -18.906  1.00 93.75      A    C  
ATOM   3287  N   ASN A 427      -3.455 -12.999 -21.660  1.00 93.94      A    N  
ATOM   3288  CA  ASN A 427      -4.306 -13.438 -22.769  1.00 93.94      A    C  
ATOM   3289  C   ASN A 427      -5.803 -13.252 -22.468  1.00 93.94      A    C  
ATOM   3290  O   ASN A 427      -6.548 -12.837 -23.352  1.00 93.94      A    O  
ATOM   3291  CB  ASN A 427      -4.014 -14.910 -23.099  1.00 93.94      A    C  
ATOM   3292  CG  ASN A 427      -2.699 -15.139 -23.820  1.00 93.94      A    C  
ATOM   3293  ND2 ASN A 427      -2.192 -16.348 -23.785  1.00 93.94      A    N  
ATOM   3294  OD1 ASN A 427      -2.133 -14.286 -24.477  1.00 93.94      A    O  
ATOM   3295  N   MET A 428      -6.252 -13.517 -21.234  1.00 94.44      A    N  
ATOM   3296  CA  MET A 428      -7.641 -13.253 -20.817  1.00 94.44      A    C  
ATOM   3297  C   MET A 428      -7.978 -11.754 -20.807  1.00 94.44      A    C  
ATOM   3298  O   MET A 428      -9.141 -11.392 -20.959  1.00 94.44      A    O  
ATOM   3299  CB  MET A 428      -7.913 -13.849 -19.428  1.00 94.44      A    C  
ATOM   3300  CG  MET A 428      -7.865 -15.380 -19.417  1.00 94.44      A    C  
ATOM   3301  SD  MET A 428      -8.003 -16.117 -17.764  1.00 94.44      A    S  
ATOM   3302  CE  MET A 428      -9.767 -15.840 -17.440  1.00 94.44      A    C  
ATOM   3303  N   LEU A 429      -6.967 -10.891 -20.673  1.00 93.62      A    N  
ATOM   3304  CA  LEU A 429      -7.074  -9.434 -20.788  1.00 93.62      A    C  
ATOM   3305  C   LEU A 429      -6.874  -8.929 -22.231  1.00 93.62      A    C  
ATOM   3306  O   LEU A 429      -6.788  -7.726 -22.450  1.00 93.62      A    O  
ATOM   3307  CB  LEU A 429      -6.079  -8.770 -19.814  1.00 93.62      A    C  
ATOM   3308  CG  LEU A 429      -6.246  -9.150 -18.331  1.00 93.62      A    C  
ATOM   3309  CD1 LEU A 429      -5.110  -8.527 -17.521  1.00 93.62      A    C  
ATOM   3310  CD2 LEU A 429      -7.584  -8.689 -17.752  1.00 93.62      A    C  
ATOM   3311  N   ASN A 430      -6.802  -9.822 -23.227  1.00 92.69      A    N  
ATOM   3312  CA  ASN A 430      -6.511  -9.511 -24.636  1.00 92.69      A    C  
ATOM   3313  C   ASN A 430      -5.119  -8.889 -24.896  1.00 92.69      A    C  
ATOM   3314  O   ASN A 430      -4.898  -8.258 -25.938  1.00 92.69      A    O  
ATOM   3315  CB  ASN A 430      -7.664  -8.706 -25.265  1.00 92.69      A    C  
ATOM   3316  CG  ASN A 430      -9.003  -9.400 -25.134  1.00 92.69      A    C  
ATOM   3317  ND2 ASN A 430      -9.983  -8.748 -24.556  1.00 92.69      A    N  
ATOM   3318  OD1 ASN A 430      -9.188 -10.525 -25.565  1.00 92.69      A    O  
ATOM   3319  N   ILE A 431      -4.168  -9.112 -23.983  1.00 92.38      A    N  
ATOM   3320  CA  ILE A 431      -2.760  -8.719 -24.096  1.00 92.38      A    C  
ATOM   3321  C   ILE A 431      -1.946  -9.974 -24.418  1.00 92.38      A    C  
ATOM   3322  O   ILE A 431      -1.714 -10.829 -23.568  1.00 92.38      A    O  
ATOM   3323  CB  ILE A 431      -2.283  -8.019 -22.805  1.00 92.38      A    C  
ATOM   3324  CG1 ILE A 431      -3.126  -6.753 -22.534  1.00 92.38      A    C  
ATOM   3325  CG2 ILE A 431      -0.787  -7.658 -22.908  1.00 92.38      A    C  
ATOM   3326  CD1 ILE A 431      -2.832  -6.102 -21.182  1.00 92.38      A    C  
ATOM   3327  N   THR A 432      -1.517 -10.100 -25.669  1.00 89.25      A    N  
ATOM   3328  CA  THR A 432      -0.900 -11.326 -26.208  1.00 89.25      A    C  
ATOM   3329  C   THR A 432       0.563 -11.140 -26.604  1.00 89.25      A    C  
ATOM   3330  O   THR A 432       1.272 -12.109 -26.875  1.00 89.25      A    O  
ATOM   3331  CB  THR A 432      -1.700 -11.839 -27.410  1.00 89.25      A    C  
ATOM   3332  CG2 THR A 432      -3.166 -12.117 -27.072  1.00 89.25      A    C  
ATOM   3333  OG1 THR A 432      -1.672 -10.914 -28.481  1.00 89.25      A    O  
ATOM   3334  N   SER A 433       1.039  -9.894 -26.655  1.00 86.44      A    N  
ATOM   3335  CA  SER A 433       2.395  -9.558 -27.080  1.00 86.44      A    C  
ATOM   3336  C   SER A 433       2.896  -8.257 -26.451  1.00 86.44      A    C  
ATOM   3337  O   SER A 433       2.110  -7.427 -26.007  1.00 86.44      A    O  
ATOM   3338  CB  SER A 433       2.419  -9.448 -28.608  1.00 86.44      A    C  
ATOM   3339  OG  SER A 433       1.736  -8.291 -29.052  1.00 86.44      A    O  
ATOM   3340  N   ALA A 434       4.211  -8.022 -26.502  1.00 81.62      A    N  
ATOM   3341  CA  ALA A 434       4.802  -6.744 -26.092  1.00 81.62      A    C  
ATOM   3342  C   ALA A 434       4.258  -5.543 -26.895  1.00 81.62      A    C  
ATOM   3343  O   ALA A 434       4.234  -4.427 -26.394  1.00 81.62      A    O  
ATOM   3344  CB  ALA A 434       6.325  -6.850 -26.223  1.00 81.62      A    C  
ATOM   3345  N   LYS A 435       3.784  -5.757 -28.132  1.00 84.38      A    N  
ATOM   3346  CA  LYS A 435       3.158  -4.692 -28.932  1.00 84.38      A    C  
ATOM   3347  C   LYS A 435       1.810  -4.258 -28.365  1.00 84.38      A    C  
ATOM   3348  O   LYS A 435       1.461  -3.096 -28.503  1.00 84.38      A    O  
ATOM   3349  CB  LYS A 435       2.968  -5.132 -30.386  1.00 84.38      A    C  
ATOM   3350  CG  LYS A 435       4.298  -5.323 -31.120  1.00 84.38      A    C  
ATOM   3351  CD  LYS A 435       4.017  -5.713 -32.573  1.00 84.38      A    C  
ATOM   3352  CE  LYS A 435       5.332  -5.893 -33.331  1.00 84.38      A    C  
ATOM   3353  NZ  LYS A 435       5.078  -6.292 -34.735  1.00 84.38      A    N1+
ATOM   3354  N   ASP A 436       1.087  -5.165 -27.712  1.00 89.75      A    N  
ATOM   3355  CA  ASP A 436      -0.188  -4.837 -27.070  1.00 89.75      A    C  
ATOM   3356  C   ASP A 436       0.011  -3.922 -25.855  1.00 89.75      A    C  
ATOM   3357  O   ASP A 436      -0.902  -3.188 -25.504  1.00 89.75      A    O  
ATOM   3358  CB  ASP A 436      -0.920  -6.122 -26.658  1.00 89.75      A    C  
ATOM   3359  CG  ASP A 436      -1.326  -7.008 -27.835  1.00 89.75      A    C  
ATOM   3360  OD1 ASP A 436      -1.823  -6.489 -28.856  1.00 89.75      A    O  
ATOM   3361  OD2 ASP A 436      -1.208  -8.251 -27.711  1.00 89.75      A    O1-
ATOM   3362  N   PHE A 437       1.211  -3.896 -25.258  1.00 86.81      A    N  
ATOM   3363  CA  PHE A 437       1.558  -2.923 -24.217  1.00 86.81      A    C  
ATOM   3364  C   PHE A 437       1.752  -1.489 -24.746  1.00 86.81      A    C  
ATOM   3365  O   PHE A 437       1.960  -0.575 -23.958  1.00 86.81      A    O  
ATOM   3366  CB  PHE A 437       2.779  -3.388 -23.414  1.00 86.81      A    C  
ATOM   3367  CG  PHE A 437       2.473  -4.460 -22.390  1.00 86.81      A    C  
ATOM   3368  CD1 PHE A 437       2.006  -4.092 -21.114  1.00 86.81      A    C  
ATOM   3369  CD2 PHE A 437       2.669  -5.818 -22.696  1.00 86.81      A    C  
ATOM   3370  CE1 PHE A 437       1.764  -5.076 -20.140  1.00 86.81      A    C  
ATOM   3371  CE2 PHE A 437       2.432  -6.803 -21.721  1.00 86.81      A    C  
ATOM   3372  CZ  PHE A 437       1.983  -6.431 -20.442  1.00 86.81      A    C  
ATOM   3373  N   MET A 438       1.692  -1.294 -26.067  1.00 83.06      A    N  
ATOM   3374  CA  MET A 438       1.721   0.017 -26.724  1.00 83.06      A    C  
ATOM   3375  C   MET A 438       0.335   0.457 -27.222  1.00 83.06      A    C  
ATOM   3376  O   MET A 438       0.220   1.517 -27.831  1.00 83.06      A    O  
ATOM   3377  CB  MET A 438       2.720  -0.020 -27.893  1.00 83.06      A    C  
ATOM   3378  CG  MET A 438       4.159  -0.355 -27.475  1.00 83.06      A    C  
ATOM   3379  SD  MET A 438       4.926   0.741 -26.248  1.00 83.06      A    S  
ATOM   3380  CE  MET A 438       4.623   2.366 -26.994  1.00 83.06      A    C  
ATOM   3381  N   ASP A 439      -0.695  -0.368 -27.024  1.00 90.31      A    N  
ATOM   3382  CA  ASP A 439      -2.077  -0.074 -27.400  1.00 90.31      A    C  
ATOM   3383  C   ASP A 439      -2.804   0.540 -26.196  1.00 90.31      A    C  
ATOM   3384  O   ASP A 439      -3.012  -0.137 -25.187  1.00 90.31      A    O  
ATOM   3385  CB  ASP A 439      -2.725  -1.373 -27.903  1.00 90.31      A    C  
ATOM   3386  CG  ASP A 439      -4.167  -1.210 -28.393  1.00 90.31      A    C  
ATOM   3387  OD1 ASP A 439      -4.987  -0.613 -27.662  1.00 90.31      A    O  
ATOM   3388  OD2 ASP A 439      -4.459  -1.766 -29.478  1.00 90.31      A    O1-
ATOM   3389  N   GLU A 440      -3.169   1.822 -26.308  1.00 86.50      A    N  
ATOM   3390  CA  GLU A 440      -3.775   2.617 -25.229  1.00 86.50      A    C  
ATOM   3391  C   GLU A 440      -5.045   1.967 -24.652  1.00 86.50      A    C  
ATOM   3392  O   GLU A 440      -5.237   1.943 -23.436  1.00 86.50      A    O  
ATOM   3393  CB  GLU A 440      -4.106   4.033 -25.746  1.00 86.50      A    C  
ATOM   3394  CG  GLU A 440      -2.852   4.870 -26.066  1.00 86.50      A    C  
ATOM   3395  CD  GLU A 440      -3.157   6.299 -26.563  1.00 86.50      A    C  
ATOM   3396  OE1 GLU A 440      -2.177   7.043 -26.808  1.00 86.50      A    O  
ATOM   3397  OE2 GLU A 440      -4.345   6.638 -26.767  1.00 86.50      A    O1-
ATOM   3398  N   GLU A 441      -5.890   1.364 -25.493  1.00 88.88      A    N  
ATOM   3399  CA  GLU A 441      -7.136   0.742 -25.035  1.00 88.88      A    C  
ATOM   3400  C   GLU A 441      -6.866  -0.551 -24.264  1.00 88.88      A    C  
ATOM   3401  O   GLU A 441      -7.505  -0.822 -23.244  1.00 88.88      A    O  
ATOM   3402  CB  GLU A 441      -8.068   0.473 -26.227  1.00 88.88      A    C  
ATOM   3403  CG  GLU A 441      -8.694   1.752 -26.807  1.00 88.88      A    C  
ATOM   3404  CD  GLU A 441      -9.606   2.480 -25.801  1.00 88.88      A    C  
ATOM   3405  OE1 GLU A 441      -9.508   3.721 -25.686  1.00 88.88      A    O  
ATOM   3406  OE2 GLU A 441     -10.442   1.807 -25.150  1.00 88.88      A    O1-
ATOM   3407  N   LYS A 442      -5.886  -1.347 -24.708  1.00 89.69      A    N  
ATOM   3408  CA  LYS A 442      -5.529  -2.602 -24.032  1.00 89.69      A    C  
ATOM   3409  C   LYS A 442      -4.835  -2.373 -22.694  1.00 89.69      A    C  
ATOM   3410  O   LYS A 442      -5.064  -3.136 -21.754  1.00 89.69      A    O  
ATOM   3411  CB  LYS A 442      -4.640  -3.456 -24.932  1.00 89.69      A    C  
ATOM   3412  CG  LYS A 442      -5.395  -3.951 -26.168  1.00 89.69      A    C  
ATOM   3413  CD  LYS A 442      -4.502  -4.938 -26.910  1.00 89.69      A    C  
ATOM   3414  CE  LYS A 442      -5.224  -5.494 -28.130  1.00 89.69      A    C  
ATOM   3415  NZ  LYS A 442      -4.523  -6.709 -28.596  1.00 89.69      A    N1+
ATOM   3416  N   ILE A 443      -3.998  -1.342 -22.587  1.00 91.62      A    N  
ATOM   3417  CA  ILE A 443      -3.245  -1.062 -21.356  1.00 91.62      A    C  
ATOM   3418  C   ILE A 443      -3.979  -0.169 -20.368  1.00 91.62      A    C  
ATOM   3419  O   ILE A 443      -3.492  -0.022 -19.250  1.00 91.62      A    O  
ATOM   3420  CB  ILE A 443      -1.842  -0.511 -21.631  1.00 91.62      A    C  
ATOM   3421  CG1 ILE A 443      -1.884   0.919 -22.204  1.00 91.62      A    C  
ATOM   3422  CG2 ILE A 443      -1.068  -1.509 -22.489  1.00 91.62      A    C  
ATOM   3423  CD1 ILE A 443      -0.523   1.477 -22.623  1.00 91.62      A    C  
ATOM   3424  N   LYS A 444      -5.153   0.366 -20.719  1.00 92.50      A    N  
ATOM   3425  CA  LYS A 444      -5.968   1.223 -19.846  1.00 92.50      A    C  
ATOM   3426  C   LYS A 444      -6.186   0.639 -18.447  1.00 92.50      A    C  
ATOM   3427  O   LYS A 444      -6.203   1.367 -17.457  1.00 92.50      A    O  
ATOM   3428  CB  LYS A 444      -7.303   1.462 -20.557  1.00 92.50      A    C  
ATOM   3429  CG  LYS A 444      -8.152   2.513 -19.836  1.00 92.50      A    C  
ATOM   3430  CD  LYS A 444      -9.392   2.811 -20.676  1.00 92.50      A    C  
ATOM   3431  CE  LYS A 444     -10.186   3.955 -20.049  1.00 92.50      A    C  
ATOM   3432  NZ  LYS A 444     -11.234   4.400 -20.993  1.00 92.50      A    N1+
ATOM   3433  N   ILE A 445      -6.285  -0.689 -18.338  1.00 94.31      A    N  
ATOM   3434  CA  ILE A 445      -6.395  -1.392 -17.051  1.00 94.31      A    C  
ATOM   3435  C   ILE A 445      -5.202  -1.118 -16.119  1.00 94.31      A    C  
ATOM   3436  O   ILE A 445      -5.352  -1.108 -14.901  1.00 94.31      A    O  
ATOM   3437  CB  ILE A 445      -6.599  -2.903 -17.299  1.00 94.31      A    C  
ATOM   3438  CG1 ILE A 445      -7.099  -3.572 -16.004  1.00 94.31      A    C  
ATOM   3439  CG2 ILE A 445      -5.336  -3.588 -17.850  1.00 94.31      A    C  
ATOM   3440  CD1 ILE A 445      -7.509  -5.038 -16.165  1.00 94.31      A    C  
ATOM   3441  N   PHE A 446      -4.030  -0.829 -16.670  1.00 95.25      A    N  
ATOM   3442  CA  PHE A 446      -2.806  -0.534 -15.940  1.00 95.25      A    C  
ATOM   3443  C   PHE A 446      -2.486   0.963 -15.864  1.00 95.25      A    C  
ATOM   3444  O   PHE A 446      -1.413   1.305 -15.378  1.00 95.25      A    O  
ATOM   3445  CB  PHE A 446      -1.656  -1.305 -16.590  1.00 95.25      A    C  
ATOM   3446  CG  PHE A 446      -1.833  -2.807 -16.645  1.00 95.25      A    C  
ATOM   3447  CD1 PHE A 446      -2.098  -3.536 -15.470  1.00 95.25      A    C  
ATOM   3448  CD2 PHE A 446      -1.722  -3.479 -17.876  1.00 95.25      A    C  
ATOM   3449  CE1 PHE A 446      -2.272  -4.930 -15.529  1.00 95.25      A    C  
ATOM   3450  CE2 PHE A 446      -1.880  -4.874 -17.928  1.00 95.25      A    C  
ATOM   3451  CZ  PHE A 446      -2.167  -5.599 -16.760  1.00 95.25      A    C  
ATOM   3452  N   GLU A 447      -3.371   1.851 -16.321  1.00 92.88      A    N  
ATOM   3453  CA  GLU A 447      -3.111   3.294 -16.377  1.00 92.88      A    C  
ATOM   3454  C   GLU A 447      -4.020   4.124 -15.485  1.00 92.88      A    C  
ATOM   3455  O   GLU A 447      -5.137   3.733 -15.142  1.00 92.88      A    O  
ATOM   3456  CB  GLU A 447      -3.173   3.816 -17.816  1.00 92.88      A    C  
ATOM   3457  CG  GLU A 447      -1.999   3.227 -18.586  1.00 92.88      A    C  
ATOM   3458  CD  GLU A 447      -1.669   3.955 -19.880  1.00 92.88      A    C  
ATOM   3459  OE1 GLU A 447      -0.472   3.830 -20.232  1.00 92.88      A    O  
ATOM   3460  OE2 GLU A 447      -2.567   4.595 -20.459  1.00 92.88      A    O1-
ATOM   3461  N   ARG A 448      -3.521   5.294 -15.097  1.00 89.56      A    N  
ATOM   3462  CA  ARG A 448      -4.286   6.310 -14.384  1.00 89.56      A    C  
ATOM   3463  C   ARG A 448      -4.154   7.670 -15.041  1.00 89.56      A    C  
ATOM   3464  O   ARG A 448      -3.155   7.970 -15.688  1.00 89.56      A    O  
ATOM   3465  CB  ARG A 448      -3.867   6.379 -12.917  1.00 89.56      A    C  
ATOM   3466  CG  ARG A 448      -2.399   6.796 -12.700  1.00 89.56      A    C  
ATOM   3467  CD  ARG A 448      -2.022   6.788 -11.218  1.00 89.56      A    C  
ATOM   3468  NE  ARG A 448      -2.938   7.620 -10.413  1.00 89.56      A    N  
ATOM   3469  CZ  ARG A 448      -2.966   7.744  -9.106  1.00 89.56      A    C  
ATOM   3470  NH1 ARG A 448      -2.073   7.167  -8.349  1.00 89.56      A    N1+
ATOM   3471  NH2 ARG A 448      -3.914   8.439  -8.548  1.00 89.56      A    N  
ATOM   3472  N   GLU A 449      -5.138   8.512 -14.771  1.00 84.12      A    N  
ATOM   3473  CA  GLU A 449      -5.110   9.921 -15.141  1.00 84.12      A    C  
ATOM   3474  C   GLU A 449      -4.479  10.734 -13.999  1.00 84.12      A    C  
ATOM   3475  O   GLU A 449      -4.887  10.632 -12.836  1.00 84.12      A    O  
ATOM   3476  CB  GLU A 449      -6.525  10.388 -15.513  1.00 84.12      A    C  
ATOM   3477  CG  GLU A 449      -7.060   9.645 -16.756  1.00 84.12      A    C  
ATOM   3478  CD  GLU A 449      -8.451  10.117 -17.216  1.00 84.12      A    C  
ATOM   3479  OE1 GLU A 449      -8.948   9.553 -18.219  1.00 84.12      A    O  
ATOM   3480  OE2 GLU A 449      -9.025  11.024 -16.570  1.00 84.12      A    O1-
ATOM   3481  N   PHE A 450      -3.432  11.505 -14.313  1.00 70.06      A    N  
ATOM   3482  CA  PHE A 450      -2.711  12.327 -13.335  1.00 70.06      A    C  
ATOM   3483  C   PHE A 450      -3.369  13.678 -13.071  1.00 70.06      A    C  
ATOM   3484  O   PHE A 450      -3.764  14.368 -14.031  1.00 70.06      A    O  
ATOM   3485  CB  PHE A 450      -1.235  12.487 -13.725  1.00 70.06      A    C  
ATOM   3486  CG  PHE A 450      -0.360  11.302 -13.372  1.00 70.06      A    C  
ATOM   3487  CD1 PHE A 450      -0.237  10.891 -12.030  1.00 70.06      A    C  
ATOM   3488  CD2 PHE A 450       0.377  10.643 -14.367  1.00 70.06      A    C  
ATOM   3489  CE1 PHE A 450       0.590   9.806 -11.687  1.00 70.06      A    C  
ATOM   3490  CE2 PHE A 450       1.246   9.598 -14.016  1.00 70.06      A    C  
ATOM   3491  CZ  PHE A 450       1.330   9.155 -12.687  1.00 70.06      A    C  
ATOM   3492  OXT PHE A 450      -3.379  14.021 -11.861  1.00 70.06      A    O1-
TER   
HETATM 3493  S1  SF4 C   1       7.426   2.919   0.061  0.89 53.41      C    S  
HETATM 3494  S2  SF4 C   1       4.007   2.532  -0.941  0.89 51.43      C    S  
HETATM 3495  S3  SF4 C   1       5.109   1.207   2.214  0.89 50.84      C    S  
HETATM 3496  S4  SF4 C   1       4.852   4.773   1.729  0.89 52.97      C    S  
HETATM 3497 FE1  SF4 C   1       3.773   2.799   1.278  0.89 53.40      C   FE  
HETATM 3498 FE2  SF4 C   1       6.378   3.113   2.061  0.89 53.95      C   FE  
HETATM 3499 FE3  SF4 C   1       5.506   4.110  -0.344  0.89 53.99      C   FE  
HETATM 3500 FE4  SF4 C   1       5.703   1.385   0.037  0.89 53.42      C   FE  
HETATM 3501  S1  SF4 N   1       5.182  20.170  16.537  1.00 22.36      N    S  
HETATM 3502  S2  SF4 N   1       5.404  16.618  15.902  1.00 23.21      N    S  
HETATM 3503  S3  SF4 N   1       5.876  17.936  19.230  1.00 27.59      N    S  
HETATM 3504  S4  SF4 N   1       2.618  17.910  17.710  1.00 22.06      N    S  
HETATM 3505 FE1  SF4 N   1       4.493  16.621  17.937  1.00 22.44      N   FE  
HETATM 3506 FE2  SF4 N   1       4.265  19.339  18.421  1.00 24.26      N   FE  
HETATM 3507 FE3  SF4 N   1       3.946  18.321  15.947  1.00 21.81      N   FE  
HETATM 3508 FE4  SF4 N   1       6.416  18.284  17.039  0.80 25.39      N   FE  
HETATM 3509  S1  SF4 U   1      -2.040  11.685   4.894  1.00 29.84      U    S  
HETATM 3510  S2  SF4 U   1       0.618  12.816   6.469  1.00 26.95      U    S  
HETATM 3511  S3  SF4 U   1      -0.486  14.155   3.626  1.00 29.05      U    S  
HETATM 3512  S4  SF4 U   1      -2.107  14.567   6.478  1.00 29.19      U    S  
HETATM 3513 FE1  SF4 U   1      -0.122  14.678   5.710  1.00 25.51      U   FE  
HETATM 3514 FE2  SF4 U   1      -2.413  13.776   4.473  1.00 26.23      U   FE  
HETATM 3515 FE3  SF4 U   1      -1.481  12.511   6.882  1.00 24.10      U   FE  
HETATM 3516 FE4  SF4 U   1      -0.015  12.227   4.431  1.00 25.52      U   FE  
HETATM 3517  N01AHCN A 575       6.424   0.431  -4.791  1.00 16.00           N  
HETATM 3518  S1 AHCN A 575       6.040  -1.976  -3.357  1.00 10.48           S  
ANISOU 3518  S1 AHCN A 575     1487   1600    893    397    -56    -15       S  
HETATM 3519  S2 AHCN A 575       3.953   0.377  -3.358  1.00 10.01           S  
ANISOU 3519  S2 AHCN A 575     1716   1197    891    232     35     40       S  
HETATM 3520  C3 AHCN A 575       3.301  -0.679  -0.711  1.00  7.92           C  
ANISOU 3520  C3 AHCN A 575     1614   1216    181    334   -543   -152       C  
HETATM 3521  O3 AHCN A 575       2.525  -0.132   0.068  1.00 10.75           O  
ANISOU 3521  O3 AHCN A 575     1083   1526   1474   -210    -93    290       O  
HETATM 3522  C4 AHCN A 575       5.047  -2.627  -0.771  1.00  8.91           C  
ANISOU 3522  C4 AHCN A 575     1711   1433    239   -569   -215    -86       C  
HETATM 3523  N4 AHCN A 575       5.363  -3.588  -0.096  1.00  5.19           N  
ANISOU 3523  N4 AHCN A 575      919    749    304    233   -359    -43       N  
HETATM 3524  C5 AHCN A 575       3.234  -2.410  -2.419  1.00  9.15           C  
ANISOU 3524  C5 AHCN A 575     1047    954   1475   1223     27    379       C  
HETATM 3525  O5 AHCN A 575       2.298  -3.084  -2.110  1.00 13.90           O  
ANISOU 3525  O5 AHCN A 575     1617   2076   1589    -39    537    -72       O  
HETATM 3526  C6 AHCN A 575       2.051  -1.474  -4.716  1.00  8.31           C  
ANISOU 3526  C6 AHCN A 575     1202    942   1013   -297    580   -264       C  
HETATM 3527  N6 AHCN A 575       1.020  -1.184  -5.103  1.00  6.52           N  
ANISOU 3527  N6 AHCN A 575      705    987    786     -7     60    122       N  
HETATM 3528  C7 AHCN A 575       3.899  -3.436  -4.750  1.00 12.98           C  
ANISOU 3528  C7 AHCN A 575     1773   1355   1805      1   -608   -280       C  
HETATM 3529  O7 AHCN A 575       3.956  -4.585  -5.034  1.00 10.21           O  
ANISOU 3529  O7 AHCN A 575     1304   1584    991    248     51     54       O  
HETATM 3530  C9 AHCN A 575       7.115  -0.640  -4.051  1.00 14.52           C  
ANISOU 3530  C9 AHCN A 575     2251   2109   1155    273   -513   -484       C  
HETATM 3531  C10AHCN A 575       5.478   1.268  -4.030  1.00 12.60           C  
ANISOU 3531  C10AHCN A 575     1908   1203   1678    582    120   -355       C  
HETATM 3532 FE1 AHCN A 575       4.561  -1.195  -1.794  1.00  9.03          FE  
ANISOU 3532 FE1 AHCN A 575     1434   1259    739    334     69     70      FE  
HETATM 3533 FE2 AHCN A 575       3.884  -1.763  -4.186  1.00 11.42          FE  
ANISOU 3533 FE2 AHCN A 575     1722   1442   1176    280    -10    157      FE  
CONECT  710 3503 3505 3505 3506
CONECT  710 3508
CONECT  754 3501
CONECT  755 3501 3508
CONECT  756 3508
CONECT  758 3501 3506 3508
CONECT  759 3501 3506
CONECT  760 3501 3507
CONECT  761 3502 3508
CONECT  763 3502
CONECT  767 3502
CONECT  772 3507 3507
CONECT  968 3512 3514 3513 3514
CONECT  968 3515
CONECT  976 3509 3514
CONECT  977 3509
CONECT  978 3509
CONECT  984 3509 3516
CONECT  989 3510 3516 3516
CONECT 1735 3499
CONECT 2095 3497 3497
CONECT 2963 3498
CONECT 2984 3500
CONECT 3493 3498 3499 3500
CONECT 3494 3497 3499 3500
CONECT 3495 3500 3497 3498
CONECT 3496 3497 3498 3499
CONECT 3497 2095 3496 2095 3494
CONECT 3497 3495
CONECT 3498 3496 2963 3493 3495
CONECT 3499 3496 1735 3493 3494
CONECT 3500 3495 2984 3493 3494
CONECT 3501  754  755  758  759
CONECT 3501  760 3506 3507 3508
CONECT 3502  761  763  767 3505
CONECT 3502 3507 3508
CONECT 3503  710 3508 3505 3506
CONECT 3504 3505 3506 3507
CONECT 3505  710 3504  710 3502
CONECT 3505 3503
CONECT 3506  758  759 3504  710
CONECT 3506 3501 3503
CONECT 3507  760  772 3504  772
CONECT 3507 3501 3502
CONECT 3508  755  756  758  761
CONECT 3508 3503  710 3501 3502
CONECT 3509  976  977  978  984
CONECT 3509 3514 3515 3516
CONECT 3510  989 3513 3515 3516
CONECT 3511 3516 3513 3514
CONECT 3512  968 3513 3514 3515
CONECT 3513 3512  968 3510 3511
CONECT 3514  968  976 3512  968
CONECT 3514 3509 3511
CONECT 3515 3512  968 3509 3510
CONECT 3516  984  989 3511  989
CONECT 3516 3509 3510
CONECT 3517 3530 3531
CONECT 3518 3530 3532 3533
CONECT 3519 3531 3532 3533
CONECT 3520 3521 3532
CONECT 3521 3520
CONECT 3522 3523 3532
CONECT 3523 3522
CONECT 3524 3525 3532 3533
CONECT 3525 3524
CONECT 3526 3527 3533
CONECT 3527 3526
CONECT 3528 3529 3533
CONECT 3529 3528
CONECT 3530 3517 3518
CONECT 3531 3517 3519
CONECT 3532 3518 3519 3520 3522
CONECT 3532 3524
CONECT 3533 3518 3519 3524 3526
CONECT 3533 3528
END
